# Supplementary material for: Multiple signals evoked by unisensory stimulation converge onto cerebellar granule and Purkinje cells in mice
Source: Commun Biol. 2020 Jul 15;3:381. doi: 10.1038/s42003-020-1110-2 (PMC7363865; doi:10.1038/s42003-020-1110-2)
Supplement: Supplementary file 3 — Supplementary Data 1 [file 42003_2020_1110_MOESM3_ESM.xlsx]

## Sheet: Fig2bd
Fig. 2b	S1 amplitude (mV)			Early amplitude (mV)			Late amplitude (mV)			Peak time (ms)					Fig. 2d	S1 amplitude (mV)			1st Peak (mV)			2nd Peak (mV)			3rd Peak (mV)			Peak time (ms)
	Control	Light		Control	Light		Control	Light		S1	Early	Late				Control	Light		Control	Light		Control	Light		Control	Light		S1	1st Peak	2nd Peak	3rd Peak
mouse#170110	0.518074	0.0763024		0.147015	0.181842		0.20177	-0.0234278		22.4	9	29.3			mouse#160511	1.79225	0.213915		0.668993	0.64857		0.937698	0.839462		0.131473	-0.0332443		11.25	4.5	11.35	20.05
mouse#170113	0.720091	0.128163		0.314261	0.311196		0.861838	0.400324		24.15	8.45	34.4			mouse#160513	0.760638	0.174905		0.853999	0.935009		0.711079	0.739569		-0.0160916	-0.0233144		12.75	5.34998	12.35	21.05
mouse#170127	1.96278	0.376515		0.266673	0.276442		0.23204	0.130792		20.75	9.1	26.75			mouse#160929	0.770062	0.145371		0.342321	0.354058		0.436413	0.458438		0.0270387	-0.00197296		17.15	4.94995	14.1	27.4
mouse#170130	1.68025	0.2678		0.409485	0.45802		0.151236	0.0590485		25.45	7.75	27.8			mouse#161005	1.09969	0.0338274		0.725068	0.721451		1.0374	0.965785		0.0620899	0.00546543		14.05	4.30005	14.4	21.25
mouse#170202	1.7861	0.373142		0.582042	0.563925		0.286179	0.186847		29.2	6.45	24.45			mouse#180405	2.98375	0.209309		0.201519	0.211266		0.492011	0.449938		0.295358	0.14817		16	6.5	13.9	21.1
mouse#170203	1.2289	0.0129465		0.256269	0.264385		0.397008	0.112039		24.95	8.4	26.9			mouse#180406	1.5562	0.213119		0.196014	0.198978		0.302964	0.273051		0.029715	-0.0249277		15.4	5.15002	12.6	21.35
mouse#170207	1.04772	-0.0610403		0.384382	0.425255		0.358962	0.0845581		24.9	8	32.1			mouse#180419_1	0.933483	0.550764		0.246289	0.218926		0.522771	0.502446		0.066617	0.00237828		12.65	5.40002	13.75	19.8
mouse#170210	1.73202	-0.0151625		0.145866	0.165507		0.272949	0.250442		32.2	6.35	26.95			mouse#180420_2	0.950227	0.366763		0.376028	0.380093		0.716767	0.701782		0.154411	0.018693		9.40002	4.94995	12.3	22
mouse#170213	2.26472	0.286679		0.353269	0.373341		0.465982	0.136804		18.4	9.15	26.4			mouse#180502_1	0.923181	0.243264		0.431771	0.48614		0.696739	0.705537		0.112362	0.012509		19	4.65002	12.35	19
mouse#170215	2.04698	0.440784		0.606744	0.600179		0.288977	-0.0203808		22.7	7.95	31.6			average	1.30772	0.239026		0.449111	0.46161		0.650427	0.626223		0.095886	0.0115285		14.1834	5.08333	13.0111	21.4445
mouse#170220	1.51772	0.209953		0.584887	0.558438		0.567508	-0.0496025		32.85	9.3	28.7			sem	0.240167	0.0486897		0.0809644	0.086276		0.0790939	0.0731152		0.030824	0.0180945		1.00478	0.216023	0.348788	0.805555
mouse#170221	1.75104	0.246507		0.294359	0.271384		0.13391	0.00117293		25.4	9.25	28.3			n	9	9					9	9		9	9		9	9	9	9
mouse#170222	1.91559	0.125593		0.383957	0.377458		0.247259	0.108391		29.6	8.25	29.3				﻿Wilcoxon			Wilcoxon			Wilcoxon			﻿Wilcoxon
mouse#170223	1.79069	0.34185		0.678012	0.690116		0.490082	0.041934		17.5	7.95	25.3				P = 0.0039062			P = 0.42578			P = 0.16406			P = 0.0039062
mouse#170224	1.84277	0.281786		0.48106	0.452163		0.545566	0.0521069		29.8	9.8	31.9
average	1.58703	0.206121		0.392552	0.397977		0.366751	0.0980699		25.15	8.32667	28.76
sem	0.128011	0.0399498		0.0426169	0.0405182		0.0500032	0.0302597		1.1747	0.260625	0.69767
n	15	15		15	15		15	15		15	15	15
	Wilcoxon			Wilcoxon			Wilcoxon
	P = 6.1035e-05			P = 0.45428			P = 6.1035e-05

## Sheet: Fig2f
x (mm)	y (mm)	S1 amplitude (mV)	GCL late component (mV)		%inhib	N
			Control	Light
0.9	-2	0.124054	0.478239	0.442135	6.96158	6
1.8	-2	0.411419	0.405562	0.309882	24.7131	7
2.7	-2	0.749586	0.412745	0.283868	30.7178	5
3.6	-2	0.994713	0.670127	0.514454	23.3123	3
0.9	-1	0.127851	0.386931	0.400723	5.3911	9
1.8	-1	0.295347	0.360574	0.334351	9.88358	9
2.7	-1	0.637936	0.396279	0.199921	40.4953	7
3.6	-1	1.23757	0.362901	0.113294	64.581	6
4.5	-1	1.39026	0.422822	0.147655	62.999	4
0.9	0	0.122236	0.316605	0.284547	11.7794	9
1.8	0	0.311093	0.36434	0.297013	22.8408	8
2.7	0	0.526617	0.353473	0.281089	14.7187	9
3.6	0	1.45184	0.371713	0.134128	64.18	15
4.5	0	1.00699	0.339826	0.166662	45.7239	12
0.9	1	0.160603	0.321194	0.333638	-17.4348	6
1.8	1	0.233901	0.363073	0.277765	18.8757	7
2.7	1	0.392629	0.271564	0.237584	8.88742	7
3.6	1	0.645269	0.300246	0.221933	31.9058	7
4.5	1	0.779097	0.276452	0.257139	5.78623	7
0.9	2	0.245011	0.213425	0.198776	9.85507	5
1.8	2	0.177593	0.22149	0.245503	-10.978	6
2.7	2	0.278926	0.223438	0.231597	-2.81269	6
3.6	2	0.39	0.229626	0.229241	-6.25476	6
4.5	2	0.510765	0.226583	0.232103	-3.51101	6
0.9	3	0.222041	0.286051	0.261139	6.59257	5
1.8	3	0.249505	0.303759	0.291422	2.47619	5
2.7	3	0.258822	0.245594	0.286319	-23.4146	6
3.6	3	0.264922	0.240155	0.25847	-10.8738	6
4.5	3	0.37943	0.240984	0.248247	-5.08509	6

## Sheet: SupplFig1
	S1 amplitude (mV)									GCL early component (mV)									GCL late component (mV)
	Control	pattern A	pattern B	pattern C	pattern D	pattern E	pattern F	pattern G		Control	pattern A	pattern B	pattern C	pattern D	pattern E	pattern F	pattern G		Control	pattern A	pattern B	pattern C	pattern D	pattern E	pattern F	pattern G
mouse#151217	2.5904	0.910374	0.734089	0.385171	0.508496	0.541698	0.374218	1.36882		0.605056	0.585175	0.593887	0.581566	0.575163	0.589038	0.582951	0.581939		0.306149	0.193702	0.170221	0.10355	0.0647605	0.101959	0.0963658	0.260967
mouse#151217	1.69965	0.785178	0.55585	0.472861	0.291151	0.512934	0.44195	0.490991		0.565018	0.545074	0.574646	0.564845	0.54035	0.575747	0.5686	0.573187		0.463278	0.228856	0.217076	0.149678	0.0485673	0.0740155	0.108547	0.347113
mouse#151217	1.47014	0.461826	0.39627	0.337238	0.162525	0.303981	0.314179	0.614684		0.643944	0.627222	0.64801	0.62977	0.625386	0.638235	0.622659	0.643927		0.376813	0.278953	0.225885	0.205125	0.134733	0.123707	0.144643	0.418839
mouse#151217	1.94191	0.666985	0.556513	0.496154	0.0411101	0.486994	0.464837	0.438312		0.328145	0.332085	0.352728	0.320593	0.301841	0.309498	0.328955	0.31964		0.283639	0.0622397	0.0666166	0.0381783	0.0347802	0.0611289	0.0298803	0.0750074
mouse#151217	1.66202	0.593474	0.530747	0.480511	0.488955	0.486342	0.484898	0.742246		0.372708	0.399841	0.387273	0.383791	0.402647	0.413641	0.388691	0.398972		0.207542	0.0600251	0.0304187	0.0265507	0.0198039	-0.00437785	0.0431757	0.142063
mouse#200312	2.42796	0.777838	0.681176	0.526313	0.370168	0.542004	0.554787	0.954274		0.56981	0.582688	0.562403	0.568434	0.562135	0.564107	0.562301	0.561922		0.272221	0.00824025	0.00275423	0.00530693	0.00412016	0.00241834	0	0.03838
mouse#200319	1.16557	0.298925	0.234959	0.185618	0.252897	0.20747	0.186344	0.203921		0.628197	0.617332	0.629494	0.628848	0.611748	0.628601	0.631911	0.615397		0.169431	-0.0029164	-0.00370555	-0.00373405	-0.00822334	-0.00866641	-0.000987962	0.0255813
mouse#200330	1.28392	0.266206	0.178574	0.149349	0.190752	0.164516	0.134711	0.11551		0.196027	0.184673	0.181044	0.181955	0.19225	0.182889	0.179142	0.177269		0.135519	-0.00210491	-0.00176963	-0.00299382	0.00113191	0.000646956	0.000551596	-0.000293225
average	1.78019	0.595101	0.483522	0.379152	0.288257	0.405742	0.369491	0.616095		0.488613	0.484261	0.491186	0.482475	0.47644	0.487719	0.483151	0.484032		0.276824	0.103374	0.0884369	0.0652076	0.0374591	0.0438539	0.052772	0.163457
sem	0.181404	0.0832105	0.0703347	0.0511404	0.0571886	0.0550158	0.0523963	0.14421		0.0589176	0.05697	0.0586247	0.0587625	0.0564361	0.0592398	0.0582849	0.0589776		0.0382638	0.0400397	0.0353401	0.0278387	0.0164576	0.0187223	0.0200311	0.0564116
n	8	8	8	8	8	8	8	8		8	8	8	8	8	8	8	8		8	8	8	8	8	8	8	8
BMM	S1 amplitude (mV)			GCL early component (mV)			GCL late component (mV)
	Control	Light		Control	Light		Control	Light
mouse#180221	0.680451	0.0579441		0.823731	0.789739		-0.00206542	-0.0244596
mouse#180222	0.903412	0.208008		1.17084	1.18072		-0.014398	-0.0203704
mouse#180226	1.03669	0.185622		1.22767	1.19391		-0.0302942	-0.0637786
mouse#180227	0.888464	0.135474		1.15693	1.1708		0.101364	0.0976491
mouse#180228	0.903038	0.147784		1.02015	0.992223		-0.00538295	-0.037145
mouse#180305	1.12486	0.154385		1.05795	1.08967		0.0158212	0.0192914
mouse#180306	0.92155	0.144068		1.15979	1.16105		0.012438	0.0129426
average	0.922638	0.147612		1.08815	1.08259		0.0110689	-0.00226721
sem	0.0522083	0.0178209		0.0515517	0.0556209		0.016169	0.0198205
n	7	7		7	7		7	7
	Wilcoxon			Wilcoxon			Wilcoxon
	P = 0.015625			P = 0.6875			P = 0.078125
Isoflurane	S1 amplitude (mV)			GCL early component (mV)			GCL late component (mV)
	Control	Light		Control	Light		Control	Light
mouse#160512	0.393931	0.273189		0.397556	0.393885		0.00266954	0.0221939
mouse#160513	0.956981	0.561973		0.622708	0.63561		0.063947	0.0693584
mouse#160712	1.02778	0.51671		0.953192	0.920329		0.0414782	0.0394978
mouse#160713	0.242085	0.220338		0.67256	0.67963		0.00155264	0.0157916
mouse#160715	0.199695	0.256033		0.234471	0.238038		0.013925	0.00824264
mouse#160719	0.840372	0.719505		0.858245	0.901986		0.080076	0.119568
average	0.610141	0.424625		0.623122	0.628246		0.0339414	0.0457754
sem	0.152578	0.0831439		0.110846	0.111075		0.0135562	0.0172286
n	6	6		6	6		6	6
	Wilcoxon			Wilcoxon			Wilcoxon
	P = 0.09375			P = 0.5625			P = 0.21875

## Sheet: SpplFig2
	Type	Spike number	Jitter(ms)	Inter-spike interval (ms)
MFB#1	Early	2.05882	0.0695463	2.47498
MFB#2	Late	2.595	4.43607	1.89999
MFB#3	Late	3.89472	3.95548	1.8999

## Sheet: Fig3,4,SupplFig3bd
	EPSC (voltage-clamp at -70 mV)																	Action potential (current-clamp)								IPSC (voltage-clamp at 0mV)
	Spontaneous frequency (Hz)	Evoked event number (Early)		Evoked event number (Late)		Amplitude (pA)		Jitter (ms)		Inter-event interval (ms)		Paired-pulse ratio		Early synaptic charge (pA*ms)		Late synaptic charge (pA*ms)		Spontaneous frequency (Hz)	Resting Vm(mV)	Adjusted Vm	Evoked spike number (Early)		Evoked spike number (Late)		Residual Vm(mV)	Early amplitude (pA)		Late amplitude (pA)
Cell#	Control	Control	Light	Control	Light	Ealy	Late	Ealy	Late	Ealy	Late	Ealy	Late	Control	Light	Control	Light	Control	Control	Control	Control	Light	Control	Light	Control	Control	Light	Control	Light
GC#141210_2	2.68421	2.86242	2.86242	2.66411	1.41411	38.6724	20.3703	0.44662	4.36701	1.45007	4.22498	0.687568	0.915644	327.475	335.598	117.139	69.4994	0	-74.5194	-61.3763	1.3	1.5	0	0	6.25589
GC#150316_2	22.6184	0.197632	-0.452368	3.07145	0.0214474		14.3994		2.15764		2.59998		0.975542	-0.241262	-11.1374	314.851	20.929	13.7105	-73.6291	-56.222	0.225789	-0.274211	1.78868	0.0886842	1.70663
GC#150317_3	19.9737	0.730421	-0.219579	6.12103	-0.578974	30.1441	22.8835	5.31714	4.02397	1.625	1.5	1.64379	0.770333	36.1595	-2.42599	271.266	-2.18296	2.55263	-66.9738	-65.6967	-0.0408421	-0.0408421	0.850447	-0.140395	3.23035
GC#150318_1	24.9605	0.775592	0.225592	1.25118	0.301184	23.5236		4.80328		3.90002		1.04028		19.3476	21.1208	50.9497	36.8878
GC#150320_1	7.1625	0.149725	0.399725	0.4708	0.7708									8.98291	19.6349	33.3394	49.435
GC#150325_1	14.5	0.518	0.468	2.765	-0.035	21.6335	21.274	3.79122	3.26976		2.79993		0.739304	53.6546	48.1186	368.72	13.0203
GC#150325_3	3.15	-0.0504	-0.0504	0.2055	0.5055									-0.695443	-1.77363	48.0523	35.6895
GC#150415_2	21.0395	0.376487	0.526487	2.07674	-0.373263		18.8392		3.02903		1.95007		1.23505	39.1755	49.9447	372.946	32.9379
GC#150430_1	2.72368	0.595526	0.745526	0.76829	0.0182895	30.1239	48.064	0.927234	2.4476					37.6634	56.8284	176.78	111.841	0.171053	-75.6582	-46.5061	-0.00342105	-0.00342105	0.644868	0.194868	0.843811
GC#150430_2	22.5439	3.08439	3.01772	3.41193	0.745263	33.2867	13.8977	0.227624	3.41965	1.35748	2.16003	0.724145	1.14214	493.831	503.478	733.763	236.114
GC#150911_1	18.8684	0.504711	0.70471	3.35753	0.507526	18.3345	19.5727	1.31773	3.07569		2.65002		0.758039	28.2451	29.3366	314.646	46.9404	8.78947	-86.2348	-65.0638	0.235737	0.185737	1.68084	-0.0691579	2.19959
GC#150915_1	1.65789	3.91684	4.11684	0.150263	0.0502632	30.7731		2.18124		2.25		1.25857		248.208	256.671	70.1274	59.1604	3.02632	-53.6279		1.53947	1.33947	-0.0907895	0.00921053	4.46165	30.9699	31.2198	9.02097	-0.370037
GC#150916_1	10.8158	1.73776	1.78776	2.36737	0.467368	32.696	20.6724	1.48181	2.1954	3.25	3.24994	0.971966	1.09747	146.153	125.925	274.771	85.9685	0.973684	-83	-49.76	0.0853947	0.235395	0.711053	0.0110526	2.65822
GC#150928_1	15.5402	0.110249	-0.258172	3.90471	0.27313		11.2979		2.96261		2.97498		0.99718	-4.55193	-1.86917	280.185	49.7282
GC#151125_1	16.9035	0.797158	0.597158	5.14076	2.50743	33.8029	30.9535	2.41845	2.73963		2.65002		0.914838	51.5345	31.3666	647.795	396.186
GC#151205_3	22.25	0.186579	0.0813158	0.753553	0.543026									-11.0104	3.72691	14.1175	42.0188
GC#151217_2	5.33333	2.848	2.31467	1.01333	0.08	13.7436	6.18328	1.87081	3.21257	3.19995	2.89331	1.29331	0.800462	136.132	105.068	112.004	58.6455	2.07895	-86.7621	-46.4349	0.466737	0.466737	0.0772369	-0.0727632	0.783562
GC#151225_2	2.70468	1.55702	1.27924	0.0855263	-0.0811403	11.5837		1.24472		2.04999		0.989511		58.9132	46.287	4.04767	3.0768	4.60526	-50.75		0.907895	0.757895	0.161842	0.0118421	0.718147
GC#160210_1	10.8388	-0.0292763	-0.216776	1.93314	0.495641		12.8499		2.96492		4.25342		0.776512	-8.73168	-6.29833	82.4735	35.2205	3.5	-64.9347		-0.07	-0.07	-0.1225	-0.1225	0.0470467
GC#160216_2	7.71053	0.0112105	-0.0387895	1.48013	0.180132		9.78341		3.79556		5.70007		0.920802	4.20399	4.37608	85.5719	19.3815	7.74671	-53.6945		0.0325658	-0.154934	0.0175987	0.0800987	-1.45347
GC#170718_2																		0.0375	-63.1593		-0.00075	0.04925	0.34925	0.14925	7.85202
GC#170718_3																		0.3125	-81.8381	-71.9531	0.09375	-0.00625	0.289062	-0.0109375	8.47639	4.99705	3.21644	16.6104	4.85006
GC#160218_1	3.26316	1.58474	1.68474	1.20211	0.152105	18.523	9.01814	2.39886	2.33435	1.81348	4.63391	0.557351	0.903334	131.792	134.634	114.731	92.9202
GC#160223_3	0.3375	-0.0054	-0.0054	0.039875	-0.010125									-0.794005	-0.35316	19.437	-13.4318
GC#170728_2	8.35	2.3998	2.5498	4.7661	3.7161	26.099	24.315	1.27376	2.33732	2.29993	3.84998	0.832147	0.749838	188.913	188.17	656.96	447.615	0.385714	-65.3983	-51.4171	0.109657	0.0525143	0.6726	0.158314	3.11422	21.1551	24.424	26.5174	12.3872
GC#170828_1	7.0875	1.12243	0.572425	0.237375	-0.062625	17.6823		3.18278		6.65002		1.61117		67.8934	44.7955	36.2085	26.9161	3.9	-89.5724	-53.5637	0.4298	0.2298	0.183	-0.067	0.607861	5.09908	4.06647	5.96511	3.2431
GC#170922_1																		0.825	-95.9754	-62.3448	-0.012375	-0.012375	0.37525	-0.02475	-0.159821
GC#200316_1	2.73333																									4.38941	4.1466	1.80012	0.838505
GC#200420_2	1.76667																									8.85706	6.79537	11.5147	0.483677
average	10.6738	1.08257	0.945527	2.05157	0.483674	25.3748	19.0234	2.19222	3.02079	2.71327	3.20604	1.05544	0.9131	85.5105	82.5509	216.703	81.4382	3.28846	-72.858	-57.3035	0.331213	0.265923	0.474278	0.0122386	2.58388	12.5779	12.3114	11.9048	3.57208
sem	1.59828	0.236632	0.252318	0.354385	0.188531	2.11301	2.52844	0.389357	0.164046	0.46402	0.290277	0.109021	0.039873	25.164	25.6774	43.8418	23.6961	0.963484	3.44822	2.57382	0.123728	0.128434	0.143734	0.0247958	0.72176	4.49492	5.00676	3.56616	1.93217
n	26	24	24	24	24	15	16	15	16	11	15	11	15	24	24	24	24	16	16	11	16	16	16	16	16	6	6	6	6
		Wilcoxon		Wilcoxon		Mann-Whitney		Mann-Whitney		Mann-Whitney		Mann-Whitney		Wilcoxon		Wilcoxon					Wilcoxon		Wilcoxon			Wilcoxon		Wilcoxon
		P = 0.13332		P = 1.0133e-05		P = 0.044784		P = 0.026735		P = 0.15982		P = 0.413		P = 0.78984		P = 1.3113e-05					P = 0.14648		P = 0.00085449			P = 0.6875		P = 0.03125
						include only num>0.5				include only when >2 events in >25% trials

## Sheet: SupplFig3g
	Freqency (Hz)									Amplitude (pA)
Time (s)	GC#190409_10	GC#190417_3	GC#190529_1	GC#190730_0	GC#190731_2	GC#200316_1	GC#200420_2			GC#190409_10	GC#190417_3	GC#190529_1	GC#190730_0	GC#190731_2	GC#200316_1	GC#200420_2
-6	12.5	13.3333	6.6	6.8	7	3.8	2			18.972	23.3325	19.39	13.8625	14.6958	8.08875	12.0354
-5	8.75	5.66667	4.4	11.2	11.6	1.8	2.8			20.9536	21.2793	13.205	18.1967	16.5573	7.21641	14.4464
-4	16.5	13.1667	6.8	12.6	10.2	2.8	1.6			20.7437	20.6103	16.8701	20.1914	15.8341	8.36558	16.1272
-3	11.25	8.66667	7	10	7	3.6	1.6			17.5288	21.8987	15.8286	16.3248	17.2815	7.79273	15.6447
-2	27.5	17.1667	7.2	17.8	7.6	2.6	1.4			19.8846	21.7173	16.1245	19.9367	15.1513	7.04043	18.1849
-1	20	9.16667	7.8	13.6	9.4	1.8	1.2			18.6716	22.0641	17.1347	16.6142	15.6669	7.85093	11.2314
0	5.5	0.5	3	4.4	2	1.6	2.2			19.0565	13.5498	14.1782	24.5477	15.7041	7.4671	14.5562
1	10.5	1.33333	3.2	3.6	1.6	2.8	1.2			20.4439	21.8987	14.4907	26.1207	14.1836	7.66823	12.2524
2	9.5	1.16667	3	5.2	1.4	1.2	1.2			21.425	19.0515	12.3332	23.9375	21.6957	6.36893	18.701
3	4.75	1.5	2.8	3	2.2	2	1.8			27.5211	9.77912	11.9595	20.9236	17.42	6.83493	10.077
4	8.25	2.16667	4.2	4.8	2.6	1.4	4.2			18.6346	19.4298	13.4966	17.6163	19.7919	8.86001	10.6784
5	9.5	2.16667	4.2	1.4	4.4	1.4	2			19.6198	18.2302	14.3921	20.0681	17.4051	8.6002	11.6273
6	10.25	1.5	4.2	4	2.2	1.2	3			19.4256	12.0282	12.7443	19.5542	20.7939	8.15232	15.7956
7	8.5	1.5	3.2	3.6	2.6	1.8	1.2			21.6642	16.1778	16.4346	20.6532	15.7069	6.11773	18.3078
8	11.5	1.16667	4.8	2.6	0.8	2	2.4			18.378	14.6869	18.732	21.2484	18.4033	7.15651	11.1059
9	14.25	4.5	3	2.4	3.6	1.6	2			20.4571	20.9245	13.0679	21.399	12.998	9.92158	11.9244
10	39.75	28.3333	16	24.8	20.8	2.6	1.8			20.836	22.1503	22.0641	16.1227	15.9355	8.44377	14.1833
11	30.5	19	5.4	44.8	22.2	2.6	1.4			21.7372	21.7562	14.548	19.1563	15.3549	11.0095	16.6913
12	17.75	12.3333	9.4	36.2	11.4	2.6	3.6			21.7216	21.106	18.9088	20.4921	14.1181	8.57132	14.021
13	18.5	9.5	11	12.6	9.8	2.2	1			19.7091	21.8672	16.3116	19.9183	18.5024	8.21993	14.0763

## Sheet: Fig5ce,SuplFig5b-e
	Band	Spontaneous frequency (Hz)	Evoked event number		Amplitude (pA)		Correlation coefficient		Jitter (ms)		Inter-event interval (ms)		Paired-pulse ratio
			Early	Late	Ealy	Late	Ealy	Late	Ealy	Late	Ealy	Late	Ealy	Late
AldoCGrC#4	5+	11.3333	1.08667	4.21667	21.8931	22.3591	-0.301004	0.46149	1.14324	1.04495	3.64001	1.95996	0.663861	1.01845
AldoCGrC#5	5+	1.68889	4.41911	3.43822	31.5432	32.4643	0.254864	0.202979	0.137657	2.63809	1.77997	4.09998	0.380612	1.22666
AldoCGrC#6	5+	1.44444	3.66022	0.69	22.1852	10.6481	0.120186	0.423767	0.35819	2.49312	2.47998		0.54113
AldoCGrC#9	5+	29.92	-0.1192	2.632		19.2804		0.481065		3.42669		2.82001		0.970763
AldoCGrC#28	5+	3.85294	0.0497059	1.59941		18.2227		0.0287968		2.74311		2.84998		0.771835
AldoCGrC#36	5+	11.4286	0.28	1.3581		18.6206		0.691117		3.55504		4.6421		1.02279
AldoCGrC#37	5+	4.85714	-0.0155238	5.03505		14.9993		0.105173		2.85353		4.53579		0.800476
AldoCGrC#7	5-	6.6	4.5444	0.318	25.7499		-0.255688		0.4467		1.19998		0.843269
AldoCGrC#8	5-	6.94667	0.76748	0.686333	33.4045	14.8771	-0.156497	0.301248	0.432415	2.35748
AldoCGrC#20	5-	0.4	1.346	1.09	8.43225	6.01125	-0.12265	0.464556	1.59036	2.24262	2.14999	4.59998	0.833516	0.946662
AldoCGrC#21	5-	1.73333	-0.026	1.824		14.5151		0.338323		2.97365		3.25		0.805154
AldoCGrC#26	5-	10.64	1.81232	2.2472	22.7087	16.6418	-0.0926869	0.631211	0.708142	2.4802	2.13995	2.02002	0.722517	0.958519
AldoCGrC#27	5-	2.85	0.0158	0.6245		13.7523		0.229813		3.46241
AldoCGrC#29	5-	2.675	0.2822	0.38935
AldoCGrC#10	6+	5.30196	2.51285	3.47922	33.4501	27.4922	0.105883	0.750223	0.507592	1.22525	1.30997	1.87997	0.539871	0.83971
AldoCGrC#11	6+	9.01333	0.7048	1.3696	16.3085	10.3666	-0.0389204	0.691842	2.09089	4.23018		3.82495		0.99412
AldoCGrC#12	6+	24.7619	1.9181	3.46667	17.2082	17.2159	-0.00332616	-0.176378	0.677981	3.00319	2.59998	2.34998	1.01174	1.2455
AldoCGrC#30	6+	0.32	1.70219	-0.0064	42.5147		0.173236		0.563162		2.09113		0.864063
AldoCGrC#31	6+	4.29	0.10994	1.21275		22.5533		0.542075		2.37972		2.83997		0.745996
AldoCGrC#32	6+	8.375	0.1495	1.46575		15.3066		0.259841		4.09746		2.66316		1.04107
AldoCGrC#33	6+	3.28846	0.0979423	1.34744		10.4144		0.243763		4.53495		7.28929		1.14106
AldoCGrC#34	6+	4.01613	0.000258064	1.01658		11.0846		0.464052		4.00907		4.81537		1.02922
AldoCGrC#35	6+	2.83929	0.07875	0.6575		13.6052		0.278212		3.2132		5.55718
AldoCGrC#13	7+	14.6	1.6894	4.639	32.5199	19.3869	-0.109282	0.54926	0.154982	2.30357	2.5	2.29999	0.872226	1.2647
AldoCGrC#14	7+	14.716	-0.0137284	3.18864		19.2722		0.677391		2.43391		2.75		0.68271
AldoCGrC#15	7+	15.873	4.03175	5.73016	13.2357	13.2668	-0.085889	0.42764	0.266593	1.60013	1.44995	2.05005	1.05108	0.887087
AldoCGrC#16	7+	19.5152	-0.195152	5.5897		32.1328		0.853932		2.79306		1.625		0.97711
AldoCGrC#17	7+	6.58824	-0.00705883	3.24		11.3596		0.719609		2.96094		2.25		0.839866
AldoCGrC#18	7+	12.75	0.2475	2.4415		11.0128		0.617942		3.45234		2.39999		0.968048
AldoCGrC#38	7+	6.95455	1.68232	2.08495	30.194	18.3777	-0.0402888	0.556584	0.604325	3.14958	1.92352	3.64697	0.824483	1.13663
AldoCGrC#39	7+	13.3333	0.914286	2.68762	21.3719	15.0881	-0.558591	0.731851	2.17681	2.09848	3.43999	5.00148		1.36499
					include only num>0.5						include only when >2 events in >25% trials

## Sheet: SuplFig5a
	Early amplitude (mV)							Late amplitude (mV)
Band	5a-	5+	5-	6+	6-	7+		5a-	5+	5-	6+	6-	7+
mouse#140818	0.218693	0.72987	0.889381	0.791352	0.470239	0.316289		0.141546	0.372085	0.160181	0.376874	0.37053	0.280312
mouse#140819	0.820138	1.23358	1.39214	1.26153	1.3005	0.778706		0.744173	1.16649	0.887953	1.0324	1.06519	1.23315
mouse#140926	0.347545	0.970357	1.08994	0.927487	0.588923	0.170043		0.193129	0.533343	0.0900202	0.316993	0.272619	0.234395
mouse#141029	0.25605	0.285126	0.568054	0.577648	0.299391	0.0486923		0.221334	0.275264	0.0879955	0.325759	0.466658	0.176201
mouse#150529	0.261915	0.432892	0.603825	0.544692	0.528128	0.356945		0.0619888	0.0481584	0.11326	0.297389	0.380371	0.284686
mouse#200428	0.170529	0.287209	0.236151	0.341505	0.204044	0.0670145		0.183871	0.286929	0.235933	0.430315	0.0648197	0.0979255
mouse#200429	0.162624	0.780236	0.658451	0.523933	0.380983	0.337292		0.176435	0.986516	0.576323	0.571091	0.386798	0.361512
average	0.319642	0.674181	0.776848	0.709735	0.538887	0.296426		0.246068	0.524112	0.307381	0.478689	0.429569	0.381169
sem	0.086703	0.13578	0.143856	0.116839	0.136434	0.0936426		0.0852237	0.153869	0.116417	0.0988318	0.116578	0.145531
n	7	7	7	7	7	7		7	7	7	7	7	7

## Sheet: Fig6a
S1 field recording traces that were "not shown" in the figure.
	Control						Light
Time (ms)	Trace0(mV)	Trace2(mV)	Trace4(mV)	Trace6(mV)	Trace8(mV)		Trace1(mV)	Trace3(mV)	Trace5(mV)	Trace7(mV)	Trace9(mV)
-30	0.00353811	0.299114	-0.22934	-0.0826715	0.5667		0.128934	-0.238297	0.0472027	-0.251732	-0.163283
-29.95	0.0169734	0.262167	-0.223742	-0.0513225	0.5667		0.153565	-0.213665	-0.0311696	-0.209187	-0.154326
-29.9	0.0460831	0.270004	-0.204708	-0.103944	0.548786		0.114379	-0.251732	0.012495	-0.203589	-0.217024
-29.85	0.00913614	0.265526	-0.213665	-0.0781931	0.557743		0.0998242	-0.243895	0.0136146	-0.245014	-0.20023
-29.8	0.023691	0.290157	-0.231579	-0.0602794	0.586853		0.154685	-0.255091	-0.00541873	-0.221502	-0.136413
-29.75	0.0113754	0.267765	-0.20135	-0.135293	0.548786		0.097585	-0.260689	-0.0289304	-0.178958	-0.177838
-29.7	-0.0233324	0.262167	-0.277483	-0.0703558	0.518557		0.123336	-0.22822	-0.0222128	-0.206948	-0.212546
-29.65	0.0158538	0.261047	-0.241655	-0.0535618	0.59357		0.108781	-0.213665	-0.0378873	-0.20135	-0.161044
-29.6	0.0695948	0.258808	-0.218144	-0.101705	0.603647		0.0998242	-0.233818	-0.0580402	-0.161044	-0.167761
-29.55	0.0169734	0.296875	-0.266287	-0.100585	0.551025		0.0998242	-0.215904	-0.000940306	-0.175599	-0.158805
-29.5	0.00689693	0.291277	-0.251732	-0.0927479	0.553264		0.133412	-0.231579	0.0214518	-0.17224	-0.147609
-29.45	0.0248106	0.31031	-0.247253	-0.0636382	0.561102		0.0819105	-0.255091	-0.0423657	-0.14425	-0.136413
-29.4	0.023691	0.343898	-0.231579	-0.0580402	0.557743		0.114379	-0.242775	-0.00205991	-0.175599	-0.124097
-29.35	0.0337675	0.306951	-0.217024	-0.066997	0.556623		0.13901	-0.222622	0.0304086	-0.195752	-0.126336
-29.3	0.0863889	0.334941	-0.260689	-0.0972263	0.5667		0.102063	-0.243895	-0.0569206	-0.217024	-0.118499
-29.25	0.0472027	0.348377	-0.211426	-0.11626	0.580135		0.0953457	-0.253971	-0.0390069	-0.210306	-0.109542
-29.2	0.0102557	0.333822	-0.247253	-0.101705	0.575657		0.123336	-0.264047	-0.0580402	-0.215904	-0.111781
-29.15	0.0516811	0.373008	-0.227101	-0.0905087	0.543188		0.114379	-0.262928	-0.0871499	-0.231579	-0.108422
-29.1	0.0371263	0.325984	-0.157685	-0.107303	0.547666		0.167	-0.260689	-0.098346	-0.245014	-0.127456
-29.05	0.0337675	0.31143	-0.197991	-0.110662	0.549906		0.149087	-0.249493	-0.111781	-0.230459	-0.164403
-29	0.00689693	0.333822	-0.218144	-0.0748342	0.570059		0.130054	-0.266287	-0.0446049	-0.208067	-0.153207
-28.95	0.0460831	0.312549	-0.168881	-0.118499	0.549906		0.105422	-0.227101	-0.0255716	-0.245014	-0.148728
-28.9	0.0953457	0.300234	-0.181197	-0.154326	0.567819		0.0807909	-0.175599	-0.00989715	-0.217024	-0.145369
-28.85	0.0449635	0.320386	-0.20135	-0.103944	0.552145		0.0751929	-0.28532	-0.0390069	-0.236057	-0.106183
-28.8	-0.00765794	0.306951	-0.150967	-0.142011	0.539829		0.117738	-0.304353	-0.0714754	-0.222622	-0.101705
-28.75	0.0494419	0.314788	-0.178958	-0.135293	0.557743		0.0505615	-0.231579	-0.055801	-0.230459	-0.112901
-28.7	0.0561596	0.303592	-0.185675	-0.125216	0.528633		0.0931065	-0.276363	-0.00205991	-0.258449	-0.0826715
-28.65	0.0472027	0.346137	-0.178958	-0.135293	0.510719		0.125575	-0.253971	-0.03005	-0.276363	-0.0602794
-28.6	0.0315282	0.361812	-0.191273	-0.0759538	0.5667		0.127814	-0.210306	-0.0199736	-0.212546	-0.098346
-28.55	0.0505615	0.303592	-0.20023	-0.112901	0.568939		0.11102	-0.269646	-0.0278108	-0.223742	-0.0591598
-28.5	0.0427243	0.28232	-0.193512	-0.137532	0.543188		0.0807909	-0.274124	-0.0367677	-0.22934	-0.0602794
-28.45	0.00241851	0.284559	-0.204708	-0.0994656	0.542068		0.125575	-0.247253	-0.0748342	-0.251732	-0.133054
-28.4	-0.0121364	0.278961	-0.168881	-0.11514	0.581255		0.158044	-0.248373	-0.0759538	-0.288679	-0.150967
-28.35	0.0494419	0.273363	-0.176718	-0.106183	0.553264		0.122216	-0.31219	-0.0893891	-0.276363	-0.103944
-28.3	0.0304086	0.271124	-0.128575	-0.101705	0.511839		0.121097	-0.288679	-0.183436	-0.245014	-0.0860303
-28.25	-0.00765794	0.301353	-0.166642	-0.133054	0.507361		0.133412	-0.309951	-0.14425	-0.267406	-0.098346
-28.2	-0.0166148	0.261047	-0.192393	-0.110662	0.5667		0.132293	-0.355855	-0.0893891	-0.271885	-0.109542
-28.15	0.00801654	0.271124	-0.168881	-0.121858	0.520796		0.114379	-0.406237	-0.130814	-0.274124	-0.0927479
-28.1	0.0561596	0.319267	-0.178958	-0.0927479	0.504002		0.128934	-0.390563	-0.0793127	-0.278602	-0.100585
-28.05	0.0472027	0.286798	-0.208067	-0.109542	0.53759		0.118857	-0.36929	-0.0692362	-0.283081	-0.125216
-28	0.0169734	0.280081	-0.175599	-0.0949871	0.486088		0.0897477	-0.409596	-0.0949871	-0.288679	-0.0949871
-27.95	-0.00653833	0.284559	-0.194632	-0.136413	0.491686		0.0740732	-0.356975	-0.0647578	-0.283081	-0.0849107
-27.9	0.05504	0.261047	-0.190154	-0.11514	0.542068		0.0740732	-0.320028	-0.061399	-0.252851	-0.102824
-27.85	0.0393655	0.296875	-0.193512	-0.0524421	0.544308		0.103183	-0.337941	-0.0591598	-0.260689	-0.0938675
-27.8	0.00577732	0.315908	-0.17112	-0.122977	0.496165		0.11102	-0.328985	-0.0938675	-0.321147	-0.0804323
-27.75	0.0192126	0.299114	-0.162163	-0.105064	0.516317		0.0931065	-0.321147	-0.0714754	-0.241655	-0.0837911
-27.7	-0.0143756	0.297994	-0.213665	-0.0770735	0.519676		0.100944	-0.335702	-0.0916283	-0.168881	-0.0703558
-27.65	0.0472027	0.328224	-0.192393	-0.0927479	0.511839		0.128934	-0.303234	-0.11402	-0.225981	-0.0513225
-27.6	0.0819105	0.320386	-0.153207	-0.102824	0.553264		0.0919869	-0.25733	-0.11626	-0.250612	-0.0781931
-27.55	0.023691	0.319267	-0.150967	-0.136413	0.589092		0.116618	-0.328985	-0.181197	-0.219263	-0.0490833
-27.5	0.0113754	0.378606	-0.186795	-0.0927479	0.561102		0.102063	-0.304353	-0.163283	-0.234938	-0.0826715
-27.45	0.0169734	0.323745	-0.194632	-0.0972263	0.511839		0.100944	-0.222622	-0.165522	-0.269646	-0.0837911
-27.4	0.0012989	0.31031	-0.14313	-0.148728	0.531992		0.0998242	-0.309951	-0.166642	-0.261808	-0.0692362
-27.35	0.0012989	0.325984	-0.208067	-0.108422	0.599168		0.0819105	-0.31219	-0.183436	-0.252851	-0.066997
-27.3	-0.0121364	0.328224	-0.187914	-0.105064	0.539829		0.0841497	-0.268526	-0.163283	-0.233818	-0.0860303
-27.25	-0.00205991	0.341659	-0.118499	-0.166642	0.525274		0.05504	-0.283081	-0.157685	-0.215904	-0.0826715
-27.2	0.0203322	0.30919	-0.177838	-0.152087	0.548786		0.060638	-0.268526	-0.14425	-0.180077	-0.112901
-27.15	0.0337675	0.321506	-0.190154	-0.178958	0.555504		0.071834	-0.240536	-0.153207	-0.167761	-0.061399
-27.1	0.0270498	0.33942	-0.167761	-0.234938	0.543188		0.114379	-0.266287	-0.118499	-0.22822	-0.0938675
-27.05	0.0326479	0.314788	-0.174479	-0.232699	0.563341		0.0796713	-0.306592	-0.0748342	-0.19911	-0.106183
-27	0.0169734	0.345018	-0.17224	-0.218144	0.546547		0.0505615	-0.25733	-0.0893891	-0.196871	-0.0737146
-26.95	0.0315282	0.371888	-0.192393	-0.181197	0.584613		0.0953457	-0.213665	-0.0871499	-0.242775	-0.0893891
-26.9	-0.0345285	0.306951	-0.184556	-0.217024	0.580135		0.100944	-0.25733	-0.072595	-0.213665	-0.126336
-26.85	-0.0434853	0.342779	-0.183436	-0.203589	0.6238		0.0841497	-0.248373	-0.0524421	-0.164403	-0.102824
-26.8	-0.0546814	0.374128	-0.237177	-0.157685	0.551025		0.060638	-0.253971	-0.0199736	-0.17224	-0.0636382
-26.75	-0.061399	0.351735	-0.208067	-0.170001	0.590211		0.0639968	-0.252851	-0.0815519	-0.204708	-0.112901
-26.7	-0.0311696	0.3383	-0.157685	-0.196871	0.518557		0.0695948	-0.315549	-0.066997	-0.148728	-0.119618
-26.65	-0.00765794	0.384204	-0.139771	-0.147609	0.520796		0.0192126	-0.302114	-0.00877754	-0.193512	-0.0322893
-26.6	-0.0233324	0.375247	-0.186795	-0.147609	0.545427		0.0617576	-0.269646	-0.0602794	-0.206948	-0.118499
-26.55	0.0113754	0.352855	-0.170001	-0.180077	0.553264		0.0639968	-0.37153	-0.098346	-0.17224	-0.133054
-26.5	0.0360067	0.352855	-0.190154	-0.11626	0.521915		-0.00765794	-0.395041	-0.0569206	-0.204708	-0.055801
-26.45	-0.00317952	0.33942	-0.177838	-0.111781	0.523035		-0.00541873	-0.323387	-0.0837911	-0.202469	-0.112901
-26.4	0.00577732	0.341659	-0.193512	-0.156565	0.545427		0.0136146	-0.37041	-0.061399	-0.214785	-0.142011
-26.35	0.0248106	0.387563	-0.277483	-0.14425	0.512959		-0.018854	-0.389443	-0.0826715	-0.265167	-0.0837911
-26.3	0.0192126	0.387563	-0.212546	-0.14313	0.477131		0.000179299	-0.351377	-0.098346	-0.22934	-0.119618
-26.25	0.0326479	0.39428	-0.170001	-0.163283	0.53759		0.0707144	-0.382726	-0.0927479	-0.196871	-0.158805
-26.2	-0.00989715	0.331583	-0.210306	-0.133054	0.542068		0.0404851	-0.37153	-0.102824	-0.212546	-0.145369
-26.15	-0.018854	0.371888	-0.204708	-0.072595	0.496165		0.0281694	-0.318908	-0.125216	-0.223742	-0.140891
-26.1	0.0371263	0.355094	-0.167761	-0.129695	0.517437		0.0684752	-0.348018	-0.0837911	-0.238297	-0.136413
-26.05	0.0360067	0.301353	-0.196871	-0.102824	0.53647		0.0348871	-0.417433	-0.0636382	-0.167761	-0.150967
-26	-0.0154952	0.352855	-0.203589	-0.0927479	0.525274		-0.000940306	-0.403998	-0.0546814	-0.218144	-0.177838
-25.95	0.00465772	0.30919	-0.181197	-0.0972263	0.53647		0.018093	-0.386084	-0.0401265	-0.218144	-0.158805
-25.9	0.0460831	0.341659	-0.203589	-0.120738	0.573417		0.0192126	-0.36929	-0.00765794	-0.178958	-0.209187
-25.85	-0.00653833	0.328224	-0.218144	-0.107303	0.556623		0.0225714	-0.442065	-0.0457245	-0.225981	-0.189034
-25.8	-0.0121364	0.385324	-0.222622	-0.108422	0.544308		0.0695948	-0.395041	-0.0356481	-0.204708	-0.208067
-25.75	-0.00765794	0.313669	-0.20135	-0.136413	0.5667		0.0348871	-0.382726	-0.0457245	-0.131934	-0.202469
-25.7	-0.0233324	0.325984	-0.166642	-0.111781	0.528633		0.0360067	-0.324506	-0.0401265	-0.155446	-0.167761
-25.65	0.012495	0.362931	-0.195752	-0.0860303	0.502882		0.0763125	-0.281961	-0.0210932	-0.215904	-0.157685
-25.6	0.0281694	0.305832	-0.209187	-0.0871499	0.534231		0.066236	-0.260689	-0.0434853	-0.17112	-0.187914
-25.55	-0.0423657	0.278961	-0.215904	-0.111781	0.558863		0.0595184	-0.277483	-0.0233324	-0.152087	-0.153207
-25.5	-0.00205991	0.341659	-0.225981	-0.0658774	0.53871		0.0416047	-0.288679	0.018093	-0.208067	-0.0994656
-25.45	0.00577732	0.315908	-0.225981	-0.0502029	0.48049		0.0505615	-0.224861	0.000179299	-0.193512	-0.149848
-25.4	-0.0143756	0.2812	-0.209187	-0.106183	0.487208		0.0617576	-0.246134	0.0147342	-0.202469	-0.128575
-25.35	-0.00989715	0.280081	-0.186795	-0.0580402	0.520796		0.00577732	-0.320028	-0.00429912	-0.197991	-0.109542
-25.3	-0.00653833	0.343898	-0.20135	-0.0502029	0.5096		0.060638	-0.266287	-0.0625186	-0.213665	-0.117379
-25.25	-0.0311696	0.332702	-0.178958	-0.112901	0.50848		0.0595184	-0.283081	-0.0390069	-0.19911	-0.103944
-25.2	-0.0490833	0.304712	-0.156565	-0.0748342	0.519676		0.0304086	-0.304353	-0.055801	-0.185675	-0.0871499
-25.15	-0.00877754	0.323745	-0.180077	-0.0479637	0.547666		0.0494419	-0.273004	-0.0625186	-0.121858	-0.11514
-25.1	-0.00205991	0.340539	-0.191273	-0.098346	0.505121		0.023691	-0.259569	-0.0714754	-0.187914	-0.0994656
-25.05	0.0248106	0.31143	-0.182316	-0.130814	0.501763		-0.018854	-0.266287	-0.0367677	-0.182316	-0.0893891
-25	0.00689693	0.340539	-0.174479	-0.0446049	0.491686		0.0337675	-0.250612	-0.013256	-0.156565	-0.157685
-24.95	-0.0356481	0.361812	-0.197991	-0.0737146	0.464816		0.0807909	-0.253971	-0.00765794	-0.165522	-0.128575
-24.9	-0.0826715	0.30919	-0.220383	-0.102824	0.518557		-0.00317952	-0.28644	-0.00205991	-0.176718	-0.140891
-24.85	-0.098346	0.333822	-0.190154	-0.0479637	0.552145		-0.000940306	-0.270765	-0.0222128	-0.194632	-0.176718
-24.8	-0.0569206	0.317028	-0.176718	-0.0804323	0.497284		0.0785517	-0.276363	0.00241851	-0.178958	-0.190154
-24.75	-0.0446049	0.267765	-0.205828	-0.128575	0.528633		-0.00541873	-0.234938	-0.0334089	-0.208067	-0.131934
-24.7	-0.0860303	0.31031	-0.190154	-0.0737146	0.518557		-0.00989715	-0.262928	-0.0289304	-0.186795	-0.149848
-24.65	-0.0457245	0.285679	-0.185675	-0.0434853	0.48161		0.00913614	-0.309951	-0.00877754	-0.163283	-0.153207
-24.6	-0.0322893	0.2812	-0.214785	-0.0658774	0.489447		-0.00653833	-0.28644	0.0326479	-0.130814	-0.182316
-24.55	-0.061399	0.306951	-0.173359	-0.0893891	0.511839		-0.00317952	-0.288679	-0.0222128	-0.176718	-0.150967
-24.5	-0.0658774	0.357333	-0.194632	-0.061399	0.515198		0.0404851	-0.353616	-0.0468441	-0.126336	-0.11402
-24.45	-0.0412461	0.275602	-0.176718	-0.0289304	0.474892		0.0270498	-0.327865	-0.0322893	-0.121858	-0.170001
-24.4	-0.0636382	0.25321	-0.210306	-0.066997	0.48161		0.0371263	-0.298755	-0.0446049	-0.19911	-0.146489
-24.35	-0.0345285	0.314788	-0.20135	-0.0423657	0.482729		0.0774321	-0.292038	-0.0367677	-0.170001	-0.145369
-24.3	-0.0166148	0.308071	-0.205828	-0.0949871	0.397639		0.0348871	-0.290918	-0.0781931	-0.149848	-0.152087
-24.25	-0.0714754	0.293516	-0.185675	-0.0815519	0.446902		0.0337675	-0.296516	-0.0815519	-0.182316	-0.110662
-24.2	-0.061399	0.261047	-0.202469	-0.0569206	0.487208		0.0561596	-0.326745	-0.0513225	-0.14425	-0.157685
-24.15	-0.018854	0.290157	-0.19911	-0.0692362	0.422271		0.0360067	-0.262928	-0.066997	-0.0972263	-0.156565
-24.1	-0.0233324	0.2812	-0.192393	-0.11514	0.428988		0.0460831	-0.221502	-0.0860303	-0.101705	-0.136413
-24.05	-0.0502029	0.233057	-0.210306	-0.0972263	0.484968		0.0651164	-0.278602	-0.066997	-0.131934	-0.163283
-24	-0.00765794	0.256569	-0.206948	-0.0737146	0.467055		0.0438439	-0.298755	-0.0658774	-0.142011	-0.147609
-23.95	-0.0636382	0.262167	-0.183436	-0.0737146	0.468174		0.0763125	-0.271885	-0.0770735	-0.135293	-0.145369
-23.9	-0.0658774	0.209545	-0.195752	-0.0837911	0.495045		0.0382459	-0.259569	-0.0412461	-0.119618	-0.14425
-23.85	-0.0524421	0.229698	-0.213665	-0.0490833	0.515198		0.0348871	-0.259569	-0.0770735	-0.166642	-0.170001
-23.8	-0.0748342	0.265526	-0.161044	-0.0860303	0.484968		0.066236	-0.22934	-0.072595	-0.134173	-0.185675
-23.75	-0.0255716	0.243134	-0.191273	-0.152087	0.48161		0.0494419	-0.242775	-0.0468441	-0.155446	-0.197991
-23.7	-0.00541873	0.256569	-0.221502	-0.11402	0.47937		0.0561596	-0.268526	-0.0893891	-0.112901	-0.157685
-23.65	-0.055801	0.267765	-0.22934	-0.0837911	0.469294		0.0516811	-0.232699	-0.0625186	-0.158805	-0.128575
-23.6	-0.0524421	0.210665	-0.283081	-0.155446	0.507361		0.0516811	-0.269646	-0.0210932	-0.124097	-0.158805
-23.55	-0.0222128	0.255449	-0.290918	-0.118499	0.527513		0.0751929	-0.299875	-0.0602794	-0.138652	-0.174479
-23.5	-0.0490833	0.219622	-0.275244	-0.105064	0.524155		0.0472027	-0.258449	-0.0681166	-0.146489	-0.136413
-23.45	-0.0714754	0.25321	-0.2842	-0.134173	0.436825		0.0281694	-0.170001	-0.061399	-0.122977	-0.154326
-23.4	-0.00653833	0.266645	-0.251732	-0.11402	0.462576		0.153565	-0.265167	-0.066997	-0.149848	-0.136413
-23.35	-0.0356481	0.278961	-0.238297	-0.098346	0.482729		0.107661	-0.264047	-0.0905087	-0.150967	-0.117379
-23.3	-0.0636382	0.314788	-0.236057	-0.130814	0.440184		0.0684752	-0.150967	-0.120738	-0.131934	-0.14313
-23.25	-0.0468441	0.280081	-0.224861	-0.130814	0.458098		0.143489	-0.242775	-0.128575	-0.118499	-0.168881
-23.2	-0.03005	0.258808	-0.241655	-0.119618	0.431227		0.113259	-0.249493	-0.136413	-0.110662	-0.176718
-23.15	-0.0378873	0.296875	-0.248373	-0.108422	0.408835		0.0673556	-0.222622	-0.121858	-0.150967	-0.182316
-23.1	-0.0580402	0.275602	-0.25621	-0.0893891	0.436825		0.133412	-0.191273	-0.146489	-0.142011	-0.175599
-23.05	-0.0289304	0.290157	-0.281961	-0.0759538	0.449141		0.130054	-0.266287	-0.106183	-0.102824	-0.167761
-23	-0.0334089	0.2812	-0.225981	-0.11402	0.388682		0.0897477	-0.261808	-0.133054	-0.153207	-0.190154
-22.95	-0.0143756	0.328224	-0.250612	-0.0860303	0.392041		0.115499	-0.205828	-0.120738	-0.14313	-0.145369
-22.9	-0.0334089	0.318147	-0.234938	-0.138652	0.392041		0.0919869	-0.192393	-0.0837911	-0.0961067	-0.193512
-22.85	-0.0255716	0.273363	-0.211426	-0.140891	0.370769		0.0684752	-0.247253	-0.109542	-0.137532	-0.154326
-22.8	-0.0546814	0.297994	-0.230459	-0.122977	0.385324		0.0852693	-0.17112	-0.147609	-0.17224	-0.128575
-22.75	-0.0502029	0.320386	-0.230459	-0.128575	0.458098		0.0774321	-0.150967	-0.136413	-0.146489	-0.157685
-22.7	-0.0502029	0.322626	-0.17224	-0.0994656	0.392041		0.0583988	-0.247253	-0.145369	-0.14313	-0.176718
-22.65	-0.0714754	0.287918	-0.238297	-0.112901	0.360692		0.107661	-0.186795	-0.109542	-0.175599	-0.176718
-22.6	-0.0703558	0.301353	-0.234938	-0.072595	0.430108		0.127814	-0.122977	-0.11514	-0.209187	-0.189034
-22.55	-0.0490833	0.300234	-0.222622	-0.0759538	0.487208		0.108781	-0.205828	-0.155446	-0.187914	-0.177838
-22.5	-0.0390069	0.256569	-0.208067	-0.0860303	0.434586		0.114379	-0.252851	-0.126336	-0.186795	-0.195752
-22.45	-0.0703558	0.272243	-0.232699	-0.0927479	0.417792		0.0919869	-0.214785	-0.155446	-0.175599	-0.193512
-22.4	-0.0490833	0.351735	-0.208067	-0.11402	0.469294		0.0841497	-0.177838	-0.120738	-0.180077	-0.219263
-22.35	-0.0770735	0.277841	-0.221502	-0.122977	0.454739		0.0931065	-0.204708	-0.135293	-0.139771	-0.163283
-22.3	-0.0457245	0.289038	-0.209187	-0.174479	0.437945		0.115499	-0.221502	-0.177838	-0.187914	-0.203589
-22.25	-0.0412461	0.333822	-0.177838	-0.157685	0.443543		0.0595184	-0.223742	-0.156565	-0.162163	-0.206948
-22.2	-0.0994656	0.258808	-0.231579	-0.147609	0.445782		0.029289	-0.177838	-0.100585	-0.110662	-0.168881
-22.15	-0.0681166	0.261047	-0.224861	-0.184556	0.455859		0.060638	-0.25733	-0.101705	-0.152087	-0.214785
-22.1	-0.055801	0.300234	-0.224861	-0.122977	0.463696		0.0673556	-0.262928	-0.11514	-0.185675	-0.177838
-22.05	-0.102824	0.291277	-0.22934	-0.174479	0.454739		0.0617576	-0.225981	-0.131934	-0.134173	-0.166642
-22	-0.0826715	0.257689	-0.209187	-0.203589	0.45362		0.0483223	-0.245014	-0.118499	-0.154326	-0.150967
-21.95	-0.0893891	0.28232	-0.239416	-0.168881	0.437945		0.104303	-0.267406	-0.124097	-0.186795	-0.129695
-21.9	-0.109542	0.3383	-0.195752	-0.208067	0.433467		0.060638	-0.261808	-0.0927479	-0.158805	-0.211426
-21.85	-0.103944	0.31143	-0.213665	-0.230459	0.455859		0.0158538	-0.239416	-0.0849107	-0.162163	-0.161044
-21.8	-0.0737146	0.287918	-0.262928	-0.177838	0.434586		0.0919869	-0.297636	-0.0893891	-0.153207	-0.153207
-21.75	-0.0658774	0.325984	-0.222622	-0.173359	0.445782		0.102063	-0.288679	-0.0714754	-0.157685	-0.189034
-21.7	-0.0569206	0.317028	-0.194632	-0.17112	0.431227		0.029289	-0.277483	-0.11514	-0.148728	-0.217024
-21.65	-0.0916283	0.294635	-0.28644	-0.175599	0.448022		0.0651164	-0.2842	-0.109542	-0.140891	-0.153207
-21.6	-0.0837911	0.289038	-0.25621	-0.146489	0.460337		0.0942261	-0.2842	-0.061399	-0.0972263	-0.158805
-21.55	-0.106183	0.308071	-0.240536	-0.152087	0.403237		0.0796713	-0.248373	-0.0737146	-0.130814	-0.17112
-21.5	-0.0513225	0.2812	-0.268526	-0.122977	0.469294		0.0796713	-0.241655	-0.100585	-0.112901	-0.175599
-21.45	-0.0580402	0.303592	-0.221502	-0.109542	0.472653		0.05504	-0.278602	-0.0748342	-0.111781	-0.168881
-21.4	-0.126336	0.299114	-0.217024	-0.150967	0.483849		0.0639968	-0.242775	-0.0636382	-0.153207	-0.162163
-21.35	-0.098346	0.271124	-0.247253	-0.124097	0.471533		0.0572792	-0.232699	-0.110662	-0.161044	-0.182316
-21.3	-0.0882695	0.302473	-0.238297	-0.122977	0.504002		0.060638	-0.252851	-0.109542	-0.170001	-0.195752
-21.25	-0.0479637	0.322626	-0.203589	-0.124097	0.521915		0.0315282	-0.330104	-0.147609	-0.166642	-0.187914
-21.2	-0.0961067	0.287918	-0.213665	-0.112901	0.493925		0.0516811	-0.28532	-0.153207	-0.11402	-0.192393
-21.15	-0.0793127	0.319267	-0.234938	-0.129695	0.539829		0.0348871	-0.2842	-0.120738	-0.117379	-0.185675
-21.1	-0.102824	0.274483	-0.219263	-0.117379	0.544308		0.0774321	-0.316669	-0.189034	-0.14425	-0.17224
-21.05	-0.107303	0.291277	-0.208067	-0.121858	0.542068		0.0729536	-0.297636	-0.193512	-0.130814	-0.156565
-21	-0.108422	0.302473	-0.25621	-0.140891	0.567819		0.0695948	-0.31331	-0.194632	-0.109542	-0.175599
-20.95	-0.0681166	0.284559	-0.25621	-0.142011	0.534231		0.0740732	-0.330104	-0.213665	-0.105064	-0.140891
-20.9	-0.0804323	0.273363	-0.214785	-0.156565	0.539829		0.0393655	-0.322267	-0.177838	-0.133054	-0.139771
-20.85	-0.0625186	0.329343	-0.264047	-0.125216	0.572298		0.0572792	-0.287559	-0.185675	-0.140891	-0.220383
-20.8	-0.0524421	0.293516	-0.299875	-0.133054	0.534231		0.0841497	-0.351377	-0.211426	-0.147609	-0.210306
-20.75	-0.0322893	0.291277	-0.253971	-0.222622	0.515198		0.0393655	-0.321147	-0.180077	-0.165522	-0.167761
-20.7	0.0012989	0.294635	-0.295396	-0.225981	0.53871		0.0763125	-0.303234	-0.155446	-0.185675	-0.210306
-20.65	-0.0692362	0.328224	-0.315549	-0.204708	0.526394		0.071834	-0.316669	-0.140891	-0.170001	-0.204708
-20.6	-0.0961067	0.278961	-0.25621	-0.268526	0.487208		0.0695948	-0.320028	-0.120738	-0.118499	-0.186795
-20.55	-0.0367677	0.227459	-0.221502	-0.261808	0.500643		0.097585	-0.328985	-0.121858	-0.168881	-0.211426
-20.5	-0.0502029	0.284559	-0.253971	-0.290918	0.523035		0.0919869	-0.322267	-0.101705	-0.20023	-0.164403
-20.45	-0.0322893	0.296875	-0.232699	-0.296516	0.543188		0.0987046	-0.326745	-0.0591598	-0.165522	-0.225981
-20.4	-0.0322893	0.229698	-0.180077	-0.239416	0.530872		0.0315282	-0.309951	-0.0837911	-0.17112	-0.248373
-20.35	-0.0378873	0.250971	-0.231579	-0.19911	0.548786		0.0225714	-0.311071	-0.0658774	-0.186795	-0.167761
-20.3	-0.0367677	0.265526	-0.223742	-0.246134	0.549906		0.0416047	-0.287559	-0.0893891	-0.20135	-0.210306
-20.25	-0.0334089	0.237536	-0.20023	-0.243895	0.512959		-0.00317952	-0.3413	-0.138652	-0.202469	-0.218144
-20.2	-0.0591598	0.22634	-0.223742	-0.242775	0.519676		0.029289	-0.345779	-0.0961067	-0.167761	-0.217024
-20.15	-0.0837911	0.234177	-0.211426	-0.241655	0.53647		0.0673556	-0.304353	-0.061399	-0.181197	-0.224861
-20.1	-0.0692362	0.214024	-0.215904	-0.222622	0.528633		0.0259302	-0.315549	-0.0793127	-0.233818	-0.191273
-20.05	-0.066997	0.16924	-0.218144	-0.203589	0.529753		0.0102557	-0.335702	-0.0658774	-0.203589	-0.202469
-20	-0.0535618	0.188273	-0.11402	-0.22934	0.521915		0.0158538	-0.346898	-0.0278108	-0.218144	-0.176718
-19.95	-0.0927479	0.145728	-0.164403	-0.260689	0.528633		-0.0345285	-0.31219	-0.0647578	-0.187914	-0.17224
-19.9	-0.0457245	0.147967	-0.208067	-0.246134	0.535351		-0.0210932	-0.349137	-0.0882695	-0.178958	-0.140891
-19.85	-0.0266912	0.212904	-0.246134	-0.206948	0.53871		0.0169734	-0.373769	-0.0781931	-0.212546	-0.156565
-19.8	-0.0390069	0.220742	-0.22934	-0.20023	0.53647		0.0427243	-0.328985	-0.148728	-0.173359	-0.145369
-19.75	-0.0266912	0.221861	-0.191273	-0.175599	0.518557		0.0796713	-0.279722	-0.146489	-0.156565	-0.131934
-19.7	0.00353811	0.255449	-0.204708	-0.165522	0.506241		0.0371263	-0.362573	-0.17112	-0.125216	-0.208067
-19.65	-0.0177344	0.284559	-0.210306	-0.134173	0.491686		0.0494419	-0.343539	-0.209187	-0.150967	-0.19911
-19.6	-0.0110168	0.272243	-0.192393	-0.14313	0.519676		0.0785517	-0.340181	-0.196871	-0.133054	-0.170001
-19.55	-0.0334089	0.268885	-0.20135	-0.127456	0.527513		0.0449635	-0.343539	-0.212546	-0.157685	-0.187914
-19.5	0.0102557	0.291277	-0.155446	-0.102824	0.483849		0.0583988	-0.335702	-0.22934	-0.148728	-0.168881
-19.45	0.0102557	0.294635	-0.168881	-0.137532	0.455859		0.0998242	-0.294277	-0.221502	-0.11514	-0.173359
-19.4	-0.0233324	0.285679	-0.156565	-0.105064	0.504002		0.0886281	-0.318908	-0.223742	-0.133054	-0.189034
-19.35	0.0281694	0.283439	-0.230459	-0.159924	0.493925		0.0953457	-0.351377	-0.193512	-0.124097	-0.204708
-19.3	0.0012989	0.306951	-0.204708	-0.170001	0.462576		0.0751929	-0.302114	-0.183436	-0.124097	-0.220383
-19.25	-0.0289304	0.324865	-0.159924	-0.166642	0.492806		0.0785517	-0.337941	-0.168881	-0.0826715	-0.194632
-19.2	-0.00877754	0.306951	-0.193512	-0.127456	0.468174		0.0740732	-0.358094	-0.205828	-0.0289304	-0.186795
-19.15	0.0404851	0.318147	-0.20023	-0.131934	0.477131		0.122216	-0.309951	-0.181197	-0.0994656	-0.232699
-19.1	0.0270498	0.2812	-0.193512	-0.11626	0.47937		0.132293	-0.295396	-0.161044	-0.0938675	-0.214785
-19.05	0.0158538	0.289038	-0.211426	-0.187914	0.474892		0.0931065	-0.323387	-0.162163	-0.0703558	-0.206948
-19	0.0281694	0.284559	-0.225981	-0.183436	0.472653		0.0953457	-0.327865	-0.220383	-0.0692362	-0.217024
-18.95	0.0192126	0.259928	-0.273004	-0.150967	0.436825		0.104303	-0.332343	-0.209187	-0.0210932	-0.234938
-18.9	-0.013256	0.28232	-0.271885	-0.195752	0.463696		0.0393655	-0.317789	-0.176718	-0.0233324	-0.25621
-18.85	-0.0490833	0.259928	-0.243895	-0.178958	0.487208		0.012495	-0.352496	-0.204708	-0.0390069	-0.274124
-18.8	-0.0233324	0.263287	-0.306592	-0.125216	0.482729		0.0113754	-0.360333	-0.225981	-0.0569206	-0.259569
-18.75	-0.018854	0.322626	-0.253971	-0.166642	0.486088		-0.0278108	-0.354735	-0.164403	-0.0748342	-0.242775
-18.7	-0.0199736	0.315908	-0.219263	-0.20135	0.489447		-0.00653833	-0.378247	-0.11514	-0.0636382	-0.248373
-18.65	-0.0681166	0.28232	-0.246134	-0.191273	0.456978		-0.0524421	-0.355855	-0.122977	-0.0345285	-0.246134
-18.6	-0.00541873	0.321506	-0.253971	-0.155446	0.495045		-0.0154952	-0.327865	-0.107303	-0.0714754	-0.22934
-18.55	0.0561596	0.36853	-0.19911	-0.193512	0.47937		0.000179299	-0.360333	-0.0893891	-0.0737146	-0.250612
-18.5	0.0259302	0.314788	-0.20023	-0.183436	0.488327		0.00801654	-0.363692	-0.127456	-0.0770735	-0.20023
-18.45	0.0102557	0.305832	-0.217024	-0.173359	0.493925		0.0729536	-0.303234	-0.0893891	-0.0714754	-0.206948
-18.4	0.00689693	0.347257	-0.215904	-0.180077	0.47937		0.0281694	-0.325626	-0.0233324	-0.0837911	-0.250612
-18.35	0.0113754	0.31031	-0.231579	-0.157685	0.478251		-0.0401265	-0.317789	-0.0849107	-0.0972263	-0.232699
-18.3	-0.000940306	0.276722	-0.240536	-0.195752	0.441304		0.00577732	-0.367051	-0.0759538	-0.147609	-0.232699
-18.25	-0.000940306	0.294635	-0.232699	-0.187914	0.4525		0.0113754	-0.361453	-0.0770735	-0.174479	-0.258449
-18.2	-0.0255716	0.320386	-0.234938	-0.161044	0.42339		-0.0110168	-0.367051	-0.131934	-0.185675	-0.251732
-18.15	-0.000940306	0.313669	-0.186795	-0.150967	0.426749		-0.0210932	-0.372649	-0.0927479	-0.170001	-0.252851
-18.1	0.012495	0.306951	-0.247253	-0.0938675	0.415553		-0.000940306	-0.351377	-0.103944	-0.193512	-0.202469
-18.05	0.00353811	0.317028	-0.239416	-0.133054	0.36629		-0.0356481	-0.355855	-0.156565	-0.22934	-0.204708
-18	0.0113754	0.356214	-0.220383	-0.0826715	0.440184		0.00689693	-0.360333	-0.118499	-0.213665	-0.208067
-17.95	-0.0334089	0.314788	-0.217024	-0.0871499	0.42339		0.0248106	-0.409596	-0.126336	-0.158805	-0.195752
-17.9	-0.0233324	0.329343	-0.248373	-0.0647578	0.355094		0.00577732	-0.376008	-0.154326	-0.135293	-0.221502
-17.85	0.0136146	0.336061	-0.252851	-0.0199736	0.386443		0.0561596	-0.36929	-0.119618	-0.142011	-0.253971
-17.8	-0.0266912	0.299114	-0.275244	-0.0490833	0.435706		0.116618	-0.403998	-0.108422	-0.182316	-0.245014
-17.75	-0.0154952	0.324865	-0.236057	-0.00429912	0.42339		0.0270498	-0.368171	-0.162163	-0.148728	-0.227101
-17.7	-0.03005	0.327104	-0.259569	0.0203322	0.449141		0.0583988	-0.372649	-0.164403	-0.14425	-0.28532
-17.65	-0.00429912	0.33942	-0.268526	-0.013256	0.45138		0.0729536	-0.377128	-0.0737146	-0.14313	-0.231579
-17.6	-0.00765794	0.334941	-0.2842	0.0214518	0.462576		0.0561596	-0.3413	-0.109542	-0.177838	-0.233818
-17.55	-0.0546814	0.328224	-0.262928	0.0012989	0.461457		0.0561596	-0.364812	-0.140891	-0.182316	-0.238297
-17.5	-0.03005	0.330463	-0.283081	-0.00877754	0.491686		0.0360067	-0.365932	-0.0759538	-0.173359	-0.159924
-17.45	-0.0199736	0.357333	-0.260689	0.0169734	0.461457		0.0449635	-0.31219	-0.110662	-0.175599	-0.194632
-17.4	-0.0434853	0.341659	-0.231579	0.018093	0.4525		0.0259302	-0.354735	-0.14425	-0.20135	-0.180077
-17.35	-0.0210932	0.308071	-0.181197	0.0158538	0.489447		0.0595184	-0.343539	-0.14313	-0.194632	-0.239416
-17.3	-0.0210932	0.340539	-0.215904	0.0136146	0.520796		0.0617576	-0.374888	-0.124097	-0.213665	-0.238297
-17.25	-0.0278108	0.405476	-0.186795	0.00577732	0.50848		0.0102557	-0.37153	-0.139771	-0.135293	-0.224861
-17.2	-0.0401265	0.348377	-0.182316	-0.00877754	0.482729		0.0326479	-0.376008	-0.208067	-0.101705	-0.242775
-17.15	-0.0289304	0.349496	-0.168881	0.0012989	0.502882		0.0404851	-0.378247	-0.121858	-0.107303	-0.28644
-17.1	-0.024452	0.3954	-0.185675	-0.0446049	0.514078		0.00913614	-0.378247	-0.0692362	-0.0961067	-0.2842
-17.05	0.0012989	0.387563	-0.202469	-0.0345285	0.489447		0.0404851	-0.337941	-0.0502029	-0.0804323	-0.243895
-17	-0.0110168	0.328224	-0.189034	-0.0334089	0.510719		0.0281694	-0.356975	-0.0177344	-0.107303	-0.255091
-16.95	-0.0199736	0.306951	-0.186795	-0.0479637	0.535351		0.0315282	-0.31443	0.0102557	-0.072595	-0.303234
-16.9	-0.0546814	0.345018	-0.175599	-0.0569206	0.482729		0.0169734	-0.308832	-0.0535618	-0.0658774	-0.300994
-16.85	-0.0390069	0.388682	-0.174479	-0.0177344	0.491686		0.0304086	-0.363692	-0.013256	-0.0849107	-0.328985
-16.8	-0.0625186	0.347257	-0.222622	-0.0737146	0.525274		0.0729536	-0.316669	0.0337675	-0.0804323	-0.326745
-16.75	-0.0647578	0.360692	-0.205828	-0.0938675	0.483849		0.0259302	-0.277483	-0.0143756	-0.100585	-0.309951
-16.7	-0.0513225	0.381965	-0.204708	-0.0322893	0.469294		0.0270498	-0.348018	-0.018854	-0.0905087	-0.311071
-16.65	-0.117379	0.315908	-0.176718	-0.0781931	0.484968		0.0472027	-0.354735	-0.00877754	-0.0479637	-0.31219
-16.6	-0.0804323	0.341659	-0.17224	-0.0468441	0.496165		0.0393655	-0.321147	-0.024452	-0.0748342	-0.337941
-16.55	-0.0882695	0.332702	-0.219263	-0.0356481	0.499523		0.0382459	-0.336822	-0.0121364	-0.100585	-0.324506
-16.5	-0.0681166	0.322626	-0.223742	-0.0580402	0.476012		0.0583988	-0.354735	0.0427243	-0.0815519	-0.274124
-16.45	-0.0916283	0.322626	-0.175599	-0.0356481	0.45138		0.0931065	-0.350257	0.00801654	-0.0927479	-0.321147
-16.4	-0.0949871	0.31143	-0.194632	-0.0569206	0.437945		0.0639968	-0.322267	0.00353811	-0.098346	-0.327865
-16.35	-0.0479637	0.340539	-0.194632	-0.0759538	0.392041		0.100944	-0.373769	0.0158538	-0.111781	-0.241655
-16.3	-0.0222128	0.322626	-0.243895	-0.100585	0.378606		0.121097	-0.363692	-0.072595	-0.146489	-0.281961
-16.25	-0.0457245	0.308071	-0.189034	-0.0569206	0.365171		0.0819105	-0.345779	-0.0356481	-0.14313	-0.275244
-16.2	-0.0356481	0.350616	-0.212546	-0.0378873	0.333822		0.147967	-0.36929	0.00801654	-0.121858	-0.211426
-16.15	-0.0143756	0.403237	-0.246134	-0.072595	0.36853		0.192751	-0.3413	-0.0434853	-0.109542	-0.213665
-16.1	-0.0322893	0.296875	-0.240536	-0.0759538	0.349496		0.128934	-0.354735	-0.061399	-0.120738	-0.233818
-16.05	-0.0479637	0.247612	-0.234938	-0.0580402	0.33942		0.161402	-0.365932	-0.061399	-0.131934	-0.278602
-16	-0.0356481	0.275602	-0.217024	-0.0434853	0.327104		0.13901	-0.419673	-0.0938675	-0.135293	-0.232699
-15.95	-0.0199736	0.252091	-0.250612	-0.0748342	0.365171		0.11102	-0.378247	-0.0692362	-0.11402	-0.20023
-15.9	-0.0166148	0.262167	-0.223742	-0.061399	0.3383		0.137891	-0.324506	-0.0759538	-0.108422	-0.2842
-15.85	-0.0266912	0.256569	-0.202469	-0.0837911	0.405476		0.136771	-0.373769	-0.0636382	-0.121858	-0.295396
-15.8	-0.0434853	0.247612	-0.252851	-0.0882695	0.454739		0.13901	-0.411835	-0.055801	-0.122977	-0.266287
-15.75	0.0147342	0.273363	-0.22822	-0.0569206	0.364051		0.151326	-0.343539	-0.0882695	-0.101705	-0.237177
-15.7	-0.0177344	0.299114	-0.208067	-0.0849107	0.322626		0.171479	-0.36929	-0.0703558	-0.11514	-0.297636
-15.65	-0.0166148	0.280081	-0.217024	-0.135293	0.39428		0.128934	-0.37153	-0.0781931	-0.100585	-0.31331
-15.6	-0.00653833	0.294635	-0.264047	-0.0860303	0.393161		0.103183	-0.37041	-0.0770735	-0.124097	-0.290918
-15.55	0.00353811	0.287918	-0.25733	-0.066997	0.355094		0.160283	-0.358094	-0.0390069	-0.134173	-0.321147
-15.5	0.0315282	0.273363	-0.253971	-0.0938675	0.36629		0.149087	-0.346898	-0.103944	-0.124097	-0.271885
-15.45	-0.00989715	0.300234	-0.268526	-0.111781	0.388682		0.105422	-0.386084	-0.0961067	-0.11514	-0.302114
-15.4	-0.0356481	0.289038	-0.245014	-0.0949871	0.386443		0.0897477	-0.393922	-0.0591598	-0.103944	-0.289798
-15.35	-0.0490833	0.301353	-0.203589	-0.061399	0.388682		0.109901	-0.42639	-0.112901	-0.0681166	-0.274124
-15.3	0.0102557	0.286798	-0.238297	-0.108422	0.392041		0.104303	-0.431988	-0.197991	-0.0849107	-0.280842
-15.25	0.00241851	0.271124	-0.25733	-0.125216	0.403237		0.106542	-0.438706	-0.140891	-0.0860303	-0.250612
-15.2	-0.0322893	0.250971	-0.231579	-0.11626	0.421151		0.100944	-0.416314	-0.189034	-0.0748342	-0.22822
-15.15	-0.0378873	0.275602	-0.205828	-0.0949871	0.461457		0.104303	-0.367051	-0.126336	-0.0490833	-0.233818
-15.1	-0.0423657	0.313669	-0.223742	-0.0994656	0.440184		0.118857	-0.372649	-0.112901	-0.0849107	-0.20135
-15.05	-0.00205991	0.256569	-0.206948	-0.0916283	0.448022		0.125575	-0.384965	-0.154326	-0.0748342	-0.230459
-15	0.0147342	0.220742	-0.219263	-0.122977	0.42451		0.109901	-0.392802	-0.142011	-0.0994656	-0.232699
-14.95	-0.0266912	0.243134	-0.255091	-0.148728	0.462576		0.0953457	-0.437586	-0.107303	-0.0759538	-0.22934
-14.9	-0.0356481	0.290157	-0.276363	-0.125216	0.484968		0.0908673	-0.448782	-0.118499	-0.061399	-0.251732
-14.85	-0.0199736	0.271124	-0.211426	-0.142011	0.444663		0.0908673	-0.461098	-0.14313	-0.061399	-0.28644
-14.8	-0.018854	0.178197	-0.247253	-0.154326	0.436825		0.0908673	-0.438706	-0.126336	-0.0479637	-0.274124
-14.75	-0.0289304	0.230818	-0.279722	-0.142011	0.469294		0.119977	-0.39728	-0.134173	-0.061399	-0.250612
-14.7	-0.03005	0.25433	-0.25621	-0.135293	0.42451		0.0841497	-0.474533	-0.149848	-0.0266912	-0.274124
-14.65	-0.0233324	0.239775	-0.243895	-0.156565	0.427869		0.0830301	-0.473414	-0.119618	0.00241851	-0.281961
-14.6	-0.0233324	0.246492	-0.236057	-0.0502029	0.411075		0.0987046	-0.372649	-0.127456	0.00353811	-0.217024
-14.55	-0.0311696	0.262167	-0.232699	-0.0815519	0.432347		0.0639968	-0.327865	-0.142011	0.0102557	-0.290918
-14.5	-0.00653833	0.295755	-0.223742	-0.111781	0.443543		0.149087	-0.423031	-0.0972263	0.0371263	-0.25621
-14.45	-0.00429912	0.276722	-0.208067	-0.0546814	0.415553		0.130054	-0.414075	-0.156565	0.0102557	-0.234938
-14.4	0.00689693	0.30919	-0.208067	-0.0311696	0.36853		0.0875085	-0.384965	-0.140891	-0.0143756	-0.251732
-14.35	-0.024452	0.294635	-0.190154	-0.0401265	0.420031		0.0449635	-0.421912	-0.0938675	0.0169734	-0.2842
-14.3	0.00465772	0.25321	-0.191273	-0.130814	0.413314		0.0931065	-0.424151	-0.120738	0.0371263	-0.255091
-14.25	0.0326479	0.31031	-0.213665	-0.072595	0.403237		0.119977	-0.402878	-0.17112	-0.018854	-0.236057
-14.2	-0.0278108	0.312549	-0.238297	-0.03005	0.450261		0.114379	-0.384965	-0.166642	-0.00205991	-0.28532
-14.15	-0.0177344	0.286798	-0.195752	-0.121858	0.409955		0.0695948	-0.403998	-0.140891	0.0304086	-0.275244
-14.1	-0.0412461	0.318147	-0.222622	-0.125216	0.407716		0.11214	-0.379367	-0.146489	-0.0401265	-0.270765
-14.05	-0.0434853	0.357333	-0.223742	-0.0457245	0.431227		0.121097	-0.378247	-0.163283	-0.000940306	-0.267406
-14	-0.00877754	0.358453	-0.215904	-0.105064	0.463696		0.14013	-0.423031	-0.125216	0.0147342	-0.261808
-13.95	-0.0199736	0.332702	-0.20023	-0.101705	0.436825		0.146848	-0.449902	-0.122977	0.0281694	-0.248373
-13.9	-0.0412461	0.320386	-0.162163	-0.0636382	0.446902		0.131173	-0.417433	-0.156565	0.0337675	-0.273004
-13.85	-0.0177344	0.320386	-0.153207	-0.0636382	0.476012		0.119977	-0.421912	-0.193512	-0.00989715	-0.28532
-13.8	-0.0625186	0.314788	-0.212546	-0.107303	0.469294		0.119977	-0.479012	-0.168881	-0.013256	-0.325626
-13.75	-0.0401265	0.289038	-0.210306	-0.0916283	0.461457		0.102063	-0.42639	-0.138652	-0.055801	-0.267406
-13.7	-0.0345285	0.294635	-0.215904	-0.109542	0.439065		0.103183	-0.406237	-0.234938	-0.00653833	-0.305473
-13.65	-0.018854	0.340539	-0.190154	-0.158805	0.463696		0.115499	-0.410716	-0.176718	-0.0311696	-0.273004
-13.6	0.00465772	0.312549	-0.210306	-0.101705	0.523035		0.105422	-0.417433	-0.164403	0.00577732	-0.303234
-13.55	-0.0166148	0.264406	-0.202469	-0.133054	0.495045		0.102063	-0.379367	-0.182316	0.0012989	-0.287559
-13.5	-0.0177344	0.242014	-0.209187	-0.153207	0.521915		0.0785517	-0.409596	-0.203589	-0.055801	-0.276363
-13.45	0.000179299	0.194991	-0.22822	-0.107303	0.552145		0.117738	-0.415194	-0.157685	-0.0502029	-0.278602
-13.4	0.0192126	0.199469	-0.204708	-0.11626	0.526394		0.124455	-0.339061	-0.178958	-0.00989715	-0.280842
-13.35	-0.0154952	0.153565	-0.240536	-0.105064	0.540949		0.103183	-0.412955	-0.17224	-0.0311696	-0.248373
-13.3	-0.0367677	0.150206	-0.241655	-0.0714754	0.544308		0.0919869	-0.384965	-0.178958	-0.0524421	-0.273004
-13.25	-0.0210932	0.190512	-0.191273	-0.105064	0.574537		0.0875085	-0.430869	-0.164403	-0.066997	-0.252851
-13.2	-0.0591598	0.19723	-0.219263	-0.126336	0.549906		0.0953457	-0.464457	-0.185675	-0.0815519	-0.233818
-13.15	-0.0177344	0.218502	-0.25621	-0.125216	0.553264		0.0628772	-0.443184	-0.19911	-0.061399	-0.275244
-13.1	-0.00877754	0.262167	-0.230459	-0.0748342	0.596929		0.066236	-0.411835	-0.189034	-0.0479637	-0.276363
-13.05	-0.0591598	0.25321	-0.221502	-0.0804323	0.545427		0.127814	-0.439825	-0.14313	-0.0815519	-0.259569
-13	-0.0110168	0.246492	-0.230459	-0.146489	0.534231		0.097585	-0.447663	-0.177838	-0.0837911	-0.271885
-12.95	0.0102557	0.229698	-0.251732	-0.119618	0.561102		0.115499	-0.4555	-0.203589	-0.0446049	-0.2842
-12.9	-0.00877754	0.198349	-0.197991	-0.122977	0.5667		0.0785517	-0.447663	-0.20023	-0.0737146	-0.290918
-12.85	-0.00765794	0.199469	-0.184556	-0.156565	0.548786		0.136771	-0.405118	-0.165522	-0.0636382	-0.261808
-12.8	-0.0289304	0.188273	-0.249493	-0.0770735	0.521915		0.0819105	-0.442065	-0.174479	-0.0423657	-0.28532
-12.75	0.0192126	0.177077	-0.236057	-0.0580402	0.521915		0.0740732	-0.433108	-0.11626	-0.108422	-0.300994
-12.7	0.012495	0.131173	-0.170001	-0.120738	0.53647		0.0841497	-0.486849	-0.204708	-0.0681166	-0.304353
-12.65	-0.0479637	0.181555	-0.242775	-0.11514	0.496165		0.0819105	-0.448782	-0.181197	-0.0703558	-0.299875
-12.6	-0.0278108	0.270004	-0.22934	-0.072595	0.535351		0.0707144	-0.406237	-0.153207	-0.120738	-0.356975
-12.55	-0.00317952	0.280081	-0.164403	-0.136413	0.546547		0.127814	-0.438706	-0.17112	-0.0692362	-0.335702
-12.5	-0.018854	0.2812	-0.202469	-0.0961067	0.543188		0.0729536	-0.443184	-0.182316	-0.0502029	-0.273004
-12.45	-0.024452	0.306951	-0.205828	-0.0826715	0.490567		0.0830301	-0.408477	-0.182316	-0.0703558	-0.283081
-12.4	-0.0233324	0.304712	-0.206948	-0.11402	0.539829		0.0819105	-0.434227	-0.148728	-0.0681166	-0.283081
-12.35	-0.0322893	0.300234	-0.206948	-0.098346	0.567819		0.108781	-0.434227	-0.177838	-0.0714754	-0.311071
-12.3	0.00801654	0.297994	-0.211426	-0.0490833	0.498404		0.0964653	-0.417433	-0.217024	-0.0535618	-0.287559
-12.25	-0.0154952	0.340539	-0.206948	-0.0916283	0.535351		0.0830301	-0.448782	-0.248373	-0.0334089	-0.261808
-12.2	-0.018854	0.273363	-0.204708	-0.125216	0.488327		0.105422	-0.474533	-0.197991	-0.0367677	-0.271885
-12.15	-0.0289304	0.312549	-0.217024	-0.0748342	0.469294		0.0651164	-0.419673	-0.187914	-0.0345285	-0.275244
-12.1	-0.00765794	0.331583	-0.194632	-0.106183	0.489447		0.05504	-0.429749	-0.195752	-0.0266912	-0.281961
-12.05	-0.0748342	0.291277	-0.185675	-0.117379	0.487208		0.0908673	-0.411835	-0.225981	-0.0905087	-0.277483
-12	-0.03005	0.293516	-0.183436	-0.107303	0.471533		0.0516811	-0.421912	-0.262928	-0.0770735	-0.273004
-11.95	0.0225714	0.271124	-0.224861	-0.101705	0.506241		0.0460831	-0.39952	-0.240536	-0.0692362	-0.232699
-11.9	-0.0210932	0.295755	-0.203589	-0.101705	0.478251		0.0863889	-0.436467	-0.236057	-0.0479637	-0.260689
-11.85	-0.0166148	0.270004	-0.180077	-0.0770735	0.48049		0.0617576	-0.409596	-0.242775	-0.0849107	-0.25733
-11.8	-0.0121364	0.249851	-0.20023	-0.0860303	0.492806		0.0639968	-0.403998	-0.234938	-0.0513225	-0.295396
-11.75	-0.013256	0.268885	-0.189034	-0.100585	0.511839		0.134532	-0.420792	-0.251732	-0.061399	-0.279722
-11.7	-0.00989715	0.327104	-0.158805	-0.0748342	0.467055		0.0908673	-0.406237	-0.259569	-0.0378873	-0.368171
-11.65	-0.0412461	0.276722	-0.174479	-0.120738	0.4525		0.0371263	-0.42639	-0.210306	-0.0255716	-0.349137
-11.6	-0.0322893	0.280081	-0.148728	-0.101705	0.473772		0.0673556	-0.416314	-0.218144	-0.0177344	-0.332343
-11.55	0.0281694	0.33942	-0.159924	-0.0513225	0.456978		0.122216	-0.401759	-0.25733	-0.0423657	-0.343539
-11.5	0.0102557	0.314788	-0.186795	-0.0916283	0.459218		0.105422	-0.438706	-0.266287	-0.0412461	-0.383845
-11.45	-0.00765794	0.245373	-0.163283	-0.101705	0.465935		0.0561596	-0.423031	-0.278602	-0.0412461	-0.325626
-11.4	0.000179299	0.312549	-0.168881	-0.118499	0.459218		0.0863889	-0.417433	-0.196871	-0.0535618	-0.28532
-11.35	-0.0334089	0.304712	-0.206948	-0.0893891	0.512959		0.0931065	-0.425271	-0.253971	-0.0580402	-0.345779
-11.3	-0.00541873	0.286798	-0.187914	-0.108422	0.472653		0.0404851	-0.442065	-0.241655	-0.0658774	-0.302114
-11.25	-0.0199736	0.247612	-0.195752	-0.122977	0.454739		0.0516811	-0.433108	-0.20135	-0.0233324	-0.271885
-11.2	-0.0177344	0.287918	-0.227101	-0.11402	0.488327		0.0494419	-0.420792	-0.250612	-0.0121364	-0.275244
-11.15	-0.00317952	0.321506	-0.185675	-0.127456	0.478251		0.0460831	-0.402878	-0.232699	-0.0546814	-0.31219
-11.1	-0.00989715	0.301353	-0.184556	-0.135293	0.474892		0.0684752	-0.452141	-0.185675	-0.0121364	-0.311071
-11.05	-0.0278108	0.358453	-0.240536	-0.0826715	0.458098		0.0684752	-0.436467	-0.168881	-0.0781931	-0.330104
-11	0.0371263	0.402118	-0.178958	-0.0815519	0.454739		0.0729536	-0.39952	-0.237177	-0.0770735	-0.321147
-10.95	-0.0334089	0.379726	-0.168881	-0.14313	0.48161		0.107661	-0.417433	-0.205828	-0.00765794	-0.318908
-10.9	-0.0255716	0.380845	-0.180077	-0.0770735	0.443543		0.0494419	-0.440945	-0.157685	-0.0154952	-0.277483
-10.85	-0.00541873	0.431227	-0.224861	-0.102824	0.427869		0.0460831	-0.431988	-0.234938	-0.0378873	-0.309951
-10.8	-0.0322893	0.411075	-0.210306	-0.103944	0.440184		0.0528007	-0.438706	-0.22934	0.000179299	-0.355855
-10.75	-0.0278108	0.427869	-0.17112	-0.0972263	0.446902		0.0472027	-0.435347	-0.193512	-0.0502029	-0.307712
-10.7	-0.0233324	0.5096	-0.225981	-0.0770735	0.418912		0.0382459	-0.429749	-0.218144	-0.066997	-0.358094
-10.65	-0.0401265	0.437945	-0.222622	-0.110662	0.436825		0.0136146	-0.444304	-0.22934	-0.055801	-0.3984
-10.6	-0.0457245	0.397639	-0.19911	-0.0938675	0.469294		0.0192126	-0.458859	-0.189034	-0.0266912	-0.36929
-10.55	-0.00877754	0.402118	-0.237177	-0.055801	0.421151		0.0494419	-0.400639	-0.262928	-0.0591598	-0.352496
-10.5	0.00465772	0.421151	-0.242775	-0.0938675	0.468174		0.0449635	-0.42751	-0.255091	-0.112901	-0.411835
-10.45	-0.0457245	0.380845	-0.248373	-0.105064	0.488327		0.0460831	-0.457739	-0.227101	-0.0378873	-0.396161
-10.4	-0.0166148	0.405476	-0.189034	-0.0938675	0.411075		0.0651164	-0.400639	-0.187914	-0.0815519	-0.355855
-10.35	-0.0121364	0.388682	-0.194632	-0.117379	0.460337		0.0315282	-0.42751	-0.22934	-0.100585	-0.396161
-10.3	-0.0154952	0.397639	-0.208067	-0.11626	0.425629		0.0203322	-0.457739	-0.230459	-0.072595	-0.417433
-10.25	0.0147342	0.414433	-0.234938	-0.118499	0.3954		0.0203322	-0.48461	-0.230459	-0.0748342	-0.346898
-10.2	-0.018854	0.385324	-0.222622	-0.111781	0.405476		0.0449635	-0.431988	-0.224861	-0.055801	-0.376008
-10.15	-0.0233324	0.404357	-0.155446	-0.118499	0.458098		0.0225714	-0.419673	-0.190154	-0.0412461	-0.362573
-10.1	0.0012989	0.420031	-0.202469	-0.061399	0.409955		0.0102557	-0.435347	-0.187914	-0.0502029	-0.345779
-10.05	-0.0199736	0.376367	-0.246134	-0.111781	0.416673		0.0393655	-0.442065	-0.222622	-0.0546814	-0.337941
-10	-0.00877754	0.387563	-0.190154	-0.121858	0.482729		0.0304086	-0.400639	-0.223742	-0.0591598	-0.333463
-9.95	-0.0423657	0.39652	-0.20135	-0.137532	0.443543		-0.0121364	-0.444304	-0.202469	-0.0154952	-0.321147
-9.9	-0.0378873	0.437945	-0.204708	-0.147609	0.414433		-0.0143756	-0.431988	-0.197991	-0.0860303	-0.343539
-9.85	-0.00765794	0.390922	-0.157685	-0.107303	0.473772		0.029289	-0.418553	-0.234938	-0.0591598	-0.337941
-9.8	-0.013256	0.385324	-0.166642	-0.152087	0.412194		0.012495	-0.443184	-0.248373	-0.0266912	-0.374888
-9.75	-0.0177344	0.39428	-0.180077	-0.122977	0.437945		0.0438439	-0.45662	-0.221502	-0.0591598	-0.350257
-9.7	-0.0378873	0.399878	-0.185675	-0.103944	0.408835		0.0416047	-0.490208	-0.220383	-0.0905087	-0.382726
-9.65	-0.0401265	0.365171	-0.146489	-0.126336	0.39652		0.0472027	-0.436467	-0.258449	-0.0412461	-0.367051
-9.6	-0.0490833	0.341659	-0.203589	-0.130814	0.398759		0.0147342	-0.445423	-0.222622	-0.0837911	-0.322267
-9.55	-0.0647578	0.392041	-0.243895	-0.0994656	0.42451		0.0819105	-0.42751	-0.194632	-0.137532	-0.305473
-9.5	-0.0781931	0.351735	-0.19911	-0.103944	0.3954		0.0460831	-0.428629	-0.251732	-0.106183	-0.2842
-9.45	-0.0602794	0.370769	-0.158805	-0.107303	0.425629		0.0483223	-0.45438	-0.258449	-0.0770735	-0.268526
-9.4	-0.0367677	0.357333	-0.237177	-0.119618	0.406596		0.0528007	-0.481251	-0.240536	-0.098346	-0.242775
-9.35	-0.118499	0.340539	-0.185675	-0.101705	0.427869		0.0382459	-0.508121	-0.281961	-0.111781	-0.330104
-9.3	-0.0905087	0.392041	-0.145369	-0.118499	0.39652		0.0393655	-0.457739	-0.247253	-0.0927479	-0.379367
-9.25	-0.0502029	0.399878	-0.178958	-0.145369	0.381965		0.0404851	-0.473414	-0.262928	-0.0849107	-0.321147
-9.2	-0.0681166	0.348377	-0.20023	-0.101705	0.378606		0.0337675	-0.5126	-0.298755	-0.11626	-0.381606
-9.15	-0.0826715	0.353975	-0.187914	-0.072595	0.353975		0.0382459	-0.430869	-0.246134	-0.0860303	-0.437586
-9.1	-0.0591598	0.352855	-0.211426	-0.125216	0.373008		0.0382459	-0.451021	-0.225981	-0.0110168	-0.414075
-9.05	-0.0490833	0.356214	-0.193512	-0.137532	0.433467		0.0158538	-0.442065	-0.196871	-0.0871499	-0.429749
-9	-0.0210932	0.358453	-0.17112	-0.0569206	0.377486		0.0371263	-0.416314	-0.208067	-0.107303	-0.420792
-8.95	-0.0423657	0.356214	-0.170001	-0.100585	0.384204		0.0147342	-0.410716	-0.230459	-0.024452	-0.445423
-8.9	-0.072595	0.375247	-0.197991	-0.125216	0.427869		-0.000940306	-0.453261	-0.192393	-0.0233324	-0.387204
-8.85	-0.0423657	0.378606	-0.193512	-0.102824	0.384204		0.0315282	-0.471174	-0.25621	-0.0681166	-0.381606
-8.8	-0.0781931	0.312549	-0.220383	-0.0625186	0.360692		-0.00765794	-0.438706	-0.268526	-0.0546814	-0.463337
-8.75	-0.0837911	0.353975	-0.224861	-0.0837911	0.420031		-0.00877754	-0.387204	-0.262928	-0.0837911	-0.406237
-8.7	0.00353811	0.341659	-0.189034	-0.150967	0.409955		0.029289	-0.474533	-0.290918	-0.0871499	-0.406237
-8.65	-0.0110168	0.336061	-0.190154	-0.108422	0.360692		0.0203322	-0.467816	-0.227101	-0.061399	-0.477892
-8.6	0.0102557	0.323745	-0.186795	-0.0905087	0.409955		0.000179299	-0.459978	-0.184556	-0.0580402	-0.446543
-8.55	-0.013256	0.378606	-0.203589	-0.0759538	0.416673		0.0113754	-0.496925	-0.280842	-0.0849107	-0.449902
-8.5	-0.0266912	0.312549	-0.20023	-0.111781	0.364051		-0.00205991	-0.499164	-0.247253	-0.0569206	-0.481251
-8.45	-0.0154952	0.318147	-0.175599	-0.117379	0.375247		0.0136146	-0.509241	-0.168881	-0.0546814	-0.453261
-8.4	-0.055801	0.380845	-0.131934	-0.131934	0.443543		0.0225714	-0.527155	-0.206948	-0.0658774	-0.405118
-8.35	-0.0423657	0.348377	-0.166642	-0.0893891	0.400998		-0.00765794	-0.491327	-0.241655	-0.0535618	-0.368171
-8.3	0.0505615	0.289038	-0.190154	-0.100585	0.374128		0.0012989	-0.442065	-0.212546	-0.0793127	-0.377128
-8.25	0.0102557	0.331583	-0.17224	-0.137532	0.442423		0.018093	-0.48461	-0.197991	-0.101705	-0.363692
-8.2	-0.100585	0.337181	-0.218144	-0.130814	0.381965		0.0169734	-0.523796	-0.241655	-0.0748342	-0.354735
-8.15	-0.117379	0.360692	-0.150967	-0.0927479	0.357333		-0.00653833	-0.471174	-0.195752	-0.0446049	-0.345779
-8.1	-0.0748342	0.283439	-0.185675	-0.11402	0.39652		0.029289	-0.419673	-0.149848	-0.0423657	-0.346898
-8.05	-0.0961067	0.322626	-0.238297	-0.098346	0.381965		-0.00541873	-0.403998	-0.234938	-0.0625186	-0.386084
-8	-0.112901	0.343898	-0.182316	-0.0479637	0.39652		-0.0334089	-0.403998	-0.183436	-0.0580402	-0.360333
-7.95	-0.0927479	0.266645	-0.20023	-0.0882695	0.386443		0.023691	-0.475653	-0.205828	-0.0468441	-0.356975
-7.9	-0.0938675	0.294635	-0.227101	-0.11402	0.383084		-0.0154952	-0.434227	-0.22934	-0.055801	-0.383845
-7.85	-0.098346	0.319267	-0.196871	-0.107303	0.390922		-0.00653833	-0.409596	-0.194632	-0.0759538	-0.412955
-7.8	-0.100585	0.31143	-0.22934	-0.0882695	0.405476		-0.0143756	-0.410716	-0.202469	-0.0513225	-0.451021
-7.75	-0.0412461	0.325984	-0.234938	-0.0658774	0.428988		-0.0166148	-0.464457	-0.242775	-0.0412461	-0.392802
-7.7	-0.061399	0.302473	-0.182316	-0.107303	0.389802		0.0281694	-0.445423	-0.267406	-0.121858	-0.387204
-7.65	-0.112901	0.289038	-0.17112	-0.108422	0.364051		-0.000940306	-0.425271	-0.249493	-0.0905087	-0.428629
-7.6	-0.0972263	0.323745	-0.197991	-0.0961067	0.430108		-0.0222128	-0.435347	-0.215904	-0.0222128	-0.409596
-7.55	-0.0804323	0.277841	-0.240536	-0.0916283	0.408835		-0.0468441	-0.442065	-0.22934	-0.0815519	-0.378247
-7.5	-0.108422	0.284559	-0.225981	-0.0949871	0.332702		-0.0177344	-0.390563	-0.270765	-0.117379	-0.389443
-7.45	-0.0804323	0.320386	-0.20023	-0.0737146	0.427869		-0.0289304	-0.48237	-0.25733	-0.0871499	-0.351377
-7.4	-0.0905087	0.280081	-0.185675	-0.105064	0.421151		-0.0278108	-0.470055	-0.224861	-0.0636382	-0.332343
-7.35	-0.120738	0.284559	-0.190154	-0.0703558	0.345018		0.012495	-0.467816	-0.273004	-0.0759538	-0.400639
-7.3	-0.0770735	0.315908	-0.17224	-0.0748342	0.385324		-0.0210932	-0.461098	-0.296516	-0.0703558	-0.390563
-7.25	-0.0266912	0.295755	-0.218144	-0.0972263	0.418912		-0.00541873	-0.531633	-0.306592	-0.0703558	-0.330104
-7.2	-0.0154952	0.290157	-0.191273	-0.117379	0.374128		0.0505615	-0.490208	-0.308832	-0.0849107	-0.3413
-7.15	-0.00765794	0.261047	-0.157685	-0.0826715	0.377486		0.0012989	-0.423031	-0.288679	-0.0334089	-0.401759
-7.1	-0.00205991	0.297994	-0.209187	-0.0893891	0.428988		0.00577732	-0.48237	-0.316669	-0.0535618	-0.379367
-7.05	-0.000940306	0.322626	-0.231579	-0.0703558	0.383084		-0.0199736	-0.520437	-0.277483	-0.0703558	-0.372649
-7	0.0326479	0.278961	-0.205828	-0.0479637	0.36741		-0.013256	-0.486849	-0.240536	-0.0378873	-0.373769
-6.95	-0.0143756	0.296875	-0.22934	-0.0793127	0.454739		0.00801654	-0.502523	-0.298755	-0.0546814	-0.367051
-6.9	-0.00877754	0.318147	-0.239416	-0.139771	0.414433		0.00241851	-0.520437	-0.265167	-0.0311696	-0.325626
-6.85	-0.00765794	0.280081	-0.190154	-0.0658774	0.377486		-0.00317952	-0.435347	-0.20135	-0.0793127	-0.317789
-6.8	-0.013256	0.258808	-0.205828	-0.0849107	0.399878		-0.000940306	-0.440945	-0.273004	-0.0647578	-0.350257
-6.75	-0.00989715	0.299114	-0.265167	-0.118499	0.422271		-0.0412461	-0.437586	-0.283081	-0.066997	-0.262928
-6.7	-0.03005	0.283439	-0.231579	-0.140891	0.377486		-0.0490833	-0.486849	-0.250612	-0.0748342	-0.242775
-6.65	-0.0345285	0.275602	-0.176718	-0.0781931	0.352855		0.0203322	-0.433108	-0.261808	-0.0602794	-0.290918
-6.6	0.0012989	0.313669	-0.217024	-0.03005	0.409955		-0.0177344	-0.444304	-0.270765	-0.0334089	-0.236057
-6.55	-0.0210932	0.3383	-0.218144	-0.0961067	0.408835		-0.00317952	-0.449902	-0.25621	-0.0692362	-0.251732
-6.5	-0.0569206	0.287918	-0.231579	-0.0961067	0.386443		-0.0289304	-0.4555	-0.238297	-0.0860303	-0.276363
-6.45	-0.018854	0.292396	-0.213665	-0.0546814	0.402118		-0.0535618	-0.45662	-0.289798	-0.0322893	-0.246134
-6.4	-0.0110168	0.297994	-0.231579	-0.0781931	0.414433		-0.0401265	-0.459978	-0.258449	-0.0356481	-0.220383
-6.35	-0.0781931	0.280081	-0.231579	-0.0625186	0.375247		-0.0591598	-0.421912	-0.222622	-0.0793127	-0.276363
-6.3	-0.0647578	0.262167	-0.205828	-0.0401265	0.436825		-0.120738	-0.420792	-0.236057	-0.0636382	-0.241655
-6.25	0.0371263	0.304712	-0.206948	-0.0602794	0.454739		-0.098346	-0.457739	-0.305473	-0.0434853	-0.205828
-6.2	-0.0233324	0.315908	-0.219263	-0.0602794	0.383084		-0.0311696	-0.443184	-0.259569	-0.0905087	-0.214785
-6.15	-0.0121364	0.28232	-0.191273	-0.0546814	0.362931		-0.0457245	-0.444304	-0.242775	-0.0658774	-0.230459
-6.1	0.0516811	0.25321	-0.174479	-0.055801	0.421151		-0.072595	-0.446543	-0.253971	-0.0401265	-0.215904
-6.05	0.00353811	0.273363	-0.245014	-0.0871499	0.409955		0.00913614	-0.48237	-0.258449	-0.0434853	-0.25733
-6	0.0259302	0.250971	-0.246134	-0.0591598	0.384204		-0.0468441	-0.458859	-0.275244	-0.0837911	-0.209187
-5.95	0.0897477	0.231938	-0.221502	-0.0513225	0.439065		-0.0110168	-0.448782	-0.274124	-0.0602794	-0.208067
-5.9	0.0830301	0.267765	-0.225981	-0.0893891	0.406596		-0.0143756	-0.437586	-0.266287	-0.024452	-0.268526
-5.85	0.0472027	0.231938	-0.242775	-0.0860303	0.386443		-0.0334089	-0.389443	-0.266287	-0.0502029	-0.241655
-5.8	0.0427243	0.233057	-0.223742	-0.0423657	0.412194		-0.0166148	-0.472294	-0.317789	-0.0849107	-0.22822
-5.75	0.152446	0.207306	-0.208067	-0.0815519	0.402118		-0.0166148	-0.459978	-0.278602	-0.0535618	-0.262928
-5.7	0.136771	0.219622	-0.255091	-0.0625186	0.356214		-0.0457245	-0.467816	-0.243895	-0.0770735	-0.261808
-5.65	0.0516811	0.258808	-0.240536	-0.122977	0.402118		-0.0255716	-0.435347	-0.306592	-0.106183	-0.210306
-5.6	0.0774321	0.257689	-0.222622	-0.0849107	0.404357		-0.03005	-0.485729	-0.2842	-0.061399	-0.232699
-5.55	0.13901	0.237536	-0.214785	-0.0423657	0.403237		-0.018854	-0.42639	-0.288679	-0.0401265	-0.264047
-5.5	0.0740732	0.252091	-0.253971	-0.0636382	0.36853		-0.0177344	-0.42751	-0.2842	-0.0703558	-0.243895
-5.45	0.0807909	0.242014	-0.269646	-0.0647578	0.405476		-0.0815519	-0.489088	-0.298755	0.0012989	-0.271885
-5.4	0.102063	0.274483	-0.252851	-0.072595	0.416673		-0.061399	-0.465576	-0.28532	-0.00205991	-0.279722
-5.35	0.0259302	0.296875	-0.204708	-0.0322893	0.36853		-0.0546814	-0.416314	-0.299875	-0.0278108	-0.227101
-5.3	0.0684752	0.236416	-0.246134	0.00465772	0.383084		-0.0972263	-0.435347	-0.251732	-0.0110168	-0.269646
-5.25	0.0819105	0.2241	-0.22934	-0.0423657	0.443543		-0.108422	-0.501404	-0.278602	-0.0378873	-0.281961
-5.2	0.0472027	0.259928	-0.181197	-0.0602794	0.393161		-0.0972263	-0.463337	-0.344659	-0.0423657	-0.238297
-5.15	0.0583988	0.283439	-0.208067	-0.0266912	0.376367		-0.0826715	-0.436467	-0.252851	-0.0278108	-0.267406
-5.1	0.0875085	0.286798	-0.222622	0.0012989	0.373008		0.00577732	-0.451021	-0.22822	-0.061399	-0.297636
-5.05	0.0617576	0.25321	-0.214785	-0.0602794	0.365171		-0.0166148	-0.436467	-0.309951	-0.0434853	-0.31331
-5	0.0561596	0.220742	-0.25621	-0.0513225	0.375247		-0.0703558	-0.42751	-0.31219	-0.0434853	-0.289798
-4.95	0.0830301	0.257689	-0.247253	-0.0177344	0.388682		0.0136146	-0.461098	-0.278602	-0.0837911	-0.299875
-4.9	0.0830301	0.31031	-0.189034	-0.066997	0.381965		-0.0110168	-0.470055	-0.311071	-0.101705	-0.299875
-4.85	0.0572792	0.252091	-0.205828	-0.0591598	0.39652		-0.0468441	-0.449902	-0.327865	-0.0658774	-0.270765
-4.8	0.11214	0.22522	-0.236057	-0.00317952	0.380845		0.023691	-0.45438	-0.292038	-0.0625186	-0.252851
-4.75	0.0583988	0.229698	-0.237177	-0.0479637	0.413314		0.000179299	-0.51148	-0.305473	-0.0927479	-0.28644
-4.7	0.0438439	0.248732	-0.233818	-0.061399	0.393161		-0.0311696	-0.536111	-0.325626	-0.131934	-0.316669
-4.65	0.0998242	0.249851	-0.205828	-0.018854	0.352855		0.00241851	-0.468935	-0.277483	-0.0972263	-0.265167
-4.6	0.0382459	0.243134	-0.175599	-0.0143756	0.397639		-0.0222128	-0.470055	-0.296516	-0.0837911	-0.289798
-4.55	0.00465772	0.262167	-0.242775	-0.0479637	0.405476		-0.0289304	-0.509241	-0.353616	-0.0860303	-0.317789
-4.5	0.0102557	0.285679	-0.233818	-0.0815519	0.392041		-0.018854	-0.480131	-0.343539	-0.0647578	-0.311071
-4.45	0.05504	0.308071	-0.239416	-0.0210932	0.420031		-0.0311696	-0.517078	-0.351377	-0.0513225	-0.308832
-4.4	0.0449635	0.302473	-0.261808	-0.0233324	0.448022		-0.0266912	-0.529394	-0.337941	-0.105064	-0.275244
-4.35	-0.00541873	0.322626	-0.209187	-0.0692362	0.373008		-0.0210932	-0.462218	-0.292038	-0.0949871	-0.327865
-4.3	0.00577732	0.31031	-0.22822	-0.0479637	0.380845		-0.0322893	-0.491327	-0.309951	-0.0143756	-0.3413
-4.25	0.0393655	0.266645	-0.259569	-0.0356481	0.422271		-0.0255716	-0.532753	-0.303234	-0.0658774	-0.279722
-4.2	-0.0356481	0.293516	-0.273004	-0.072595	0.383084		-0.0636382	-0.551786	-0.358094	-0.0546814	-0.320028
-4.15	-0.000940306	0.322626	-0.246134	-0.0479637	0.378606		-0.0233324	-0.489088	-0.288679	-0.024452	-0.321147
-4.1	0.0158538	0.31031	-0.236057	-0.0468441	0.414433		-0.0311696	-0.518198	-0.2842	-0.0658774	-0.299875
-4.05	-0.0390069	0.315908	-0.232699	-0.055801	0.393161		-0.0916283	-0.519317	-0.28532	-0.0681166	-0.339061
-4	-0.0210932	0.291277	-0.255091	-0.0210932	0.392041		-0.0882695	-0.473414	-0.306592	-0.0569206	-0.372649
-3.95	0.000179299	0.302473	-0.247253	-0.0434853	0.434586		-0.0580402	-0.466696	-0.266287	-0.0434853	-0.300994
-3.9	-0.0222128	0.333822	-0.249493	-0.0759538	0.408835		-0.108422	-0.518198	-0.271885	-0.0658774	-0.325626
-3.85	-0.0345285	0.340539	-0.278602	-0.0546814	0.365171		-0.0871499	-0.462218	-0.234938	-0.0580402	-0.360333
-3.8	-0.018854	0.299114	-0.261808	-0.0334089	0.357333		-0.0345285	-0.48237	-0.252851	-0.0636382	-0.393922
-3.75	-0.0278108	0.292396	-0.28532	-0.0524421	0.414433		-0.0434853	-0.495806	-0.28532	-0.0378873	-0.34242
-3.7	-0.0154952	0.324865	-0.267406	-0.0793127	0.377486		-0.0210932	-0.445423	-0.309951	-0.0569206	-0.381606
-3.65	0.000179299	0.369649	-0.298755	-0.0837911	0.332702		-0.0446049	-0.453261	-0.279722	-0.0513225	-0.362573
-3.6	-0.0266912	0.350616	-0.305473	-0.0793127	0.398759		-0.0703558	-0.475653	-0.31443	-0.0513225	-0.377128
-3.55	-0.0367677	0.319267	-0.340181	-0.0748342	0.378606		-0.0434853	-0.443184	-0.316669	-0.0804323	-0.36929
-3.5	0.0337675	0.360692	-0.307712	-0.0871499	0.345018		-0.0546814	-0.409596	-0.28532	-0.106183	-0.361453
-3.45	0.00801654	0.299114	-0.290918	-0.11402	0.386443		-0.055801	-0.378247	-0.336822	-0.0882695	-0.374888
-3.4	-0.000940306	0.296875	-0.337941	-0.0658774	0.421151		-0.0434853	-0.403998	-0.295396	-0.0893891	-0.330104
-3.35	-0.0401265	0.332702	-0.320028	-0.0938675	0.39652		-0.0266912	-0.428629	-0.258449	-0.0781931	-0.355855
-3.3	-0.0289304	0.313669	-0.297636	-0.0972263	0.417792		-0.0703558	-0.434227	-0.336822	-0.0770735	-0.36929
-3.25	-0.0434853	0.31143	-0.343539	-0.0949871	0.408835		-0.0837911	-0.470055	-0.351377	-0.0860303	-0.349137
-3.2	-0.0423657	0.320386	-0.337941	-0.0770735	0.390922		-0.0972263	-0.496925	-0.281961	-0.0199736	-0.349137
-3.15	-0.0356481	0.262167	-0.37153	-0.0759538	0.388682		-0.0490833	-0.446543	-0.321147	-0.0322893	-0.37041
-3.1	-0.0278108	0.277841	-0.36929	-0.0994656	0.370769		-0.117379	-0.451021	-0.322267	-0.0412461	-0.378247
-3.05	-0.018854	0.280081	-0.351377	-0.11402	0.381965		-0.0759538	-0.445423	-0.265167	-0.0266912	-0.374888
-3	-0.00429912	0.255449	-0.360333	-0.0647578	0.402118		-0.0837911	-0.383845	-0.289798	-0.072595	-0.42639
-2.95	-0.03005	0.261047	-0.361453	-0.109542	0.371888		-0.098346	-0.415194	-0.349137	-0.0681166	-0.382726
-2.9	-0.0535618	0.334941	-0.300994	-0.128575	0.36629		-0.119618	-0.458859	-0.305473	-0.0222128	-0.336822
-2.85	-0.0378873	0.276722	-0.331224	-0.066997	0.3954		-0.072595	-0.429749	-0.289798	-0.0703558	-0.395041
-2.8	-0.0692362	0.236416	-0.402878	-0.0602794	0.353975		-0.0737146	-0.39728	-0.268526	-0.0916283	-0.409596
-2.75	-0.0759538	0.277841	-0.323387	-0.117379	0.353975		-0.112901	-0.502523	-0.320028	-0.0166148	-0.392802
-2.7	-0.0367677	0.272243	-0.31443	-0.0770735	0.407716		-0.072595	-0.493566	-0.31331	-0.0602794	-0.376008
-2.65	-0.0681166	0.2812	-0.302114	-0.0546814	0.373008		-0.0636382	-0.425271	-0.289798	-0.0994656	-0.382726
-2.6	-0.0815519	0.267765	-0.240536	-0.0737146	0.358453		-0.0815519	-0.468935	-0.302114	-0.0569206	-0.381606
-2.55	-0.00653833	0.294635	-0.275244	-0.0546814	0.393161		-0.0446049	-0.487968	-0.323387	-0.0289304	-0.3984
-2.5	-0.0378873	0.274483	-0.298755	-0.055801	0.426749		-0.0647578	-0.496925	-0.316669	-0.0748342	-0.359214
-2.45	-0.0692362	0.25433	-0.243895	-0.0961067	0.3954		-0.0737146	-0.48349	-0.289798	-0.0692362	-0.380486
-2.4	-0.0468441	0.252091	-0.218144	-0.0916283	0.39652		-0.0737146	-0.448782	-0.293157	-0.0647578	-0.395041
-2.35	-0.0401265	0.265526	-0.233818	-0.0322893	0.414433		-0.0905087	-0.452141	-0.253971	-0.0692362	-0.374888
-2.3	-0.0759538	0.191632	-0.246134	-0.0401265	0.33942		-0.0793127	-0.440945	-0.268526	-0.0905087	-0.348018
-2.25	-0.0602794	0.217383	-0.22934	-0.00205991	0.337181		-0.0602794	-0.4555	-0.322267	-0.0502029	-0.382726
-2.2	-0.0468441	0.192751	-0.262928	-0.0322893	0.355094		-0.0916283	-0.48349	-0.306592	-0.0345285	-0.353616
-2.15	-0.0569206	0.214024	-0.236057	-0.0278108	0.379726		-0.111781	-0.508121	-0.321147	-0.0535618	-0.353616
-2.1	-0.0423657	0.255449	-0.238297	-0.03005	0.333822		-0.106183	-0.452141	-0.290918	-0.0804323	-0.360333
-2.05	-0.0737146	0.270004	-0.247253	-0.0210932	0.317028		-0.130814	-0.42639	-0.259569	-0.0714754	-0.354735
-2	-0.0434853	0.220742	-0.212546	-0.0166148	0.404357		-0.11402	-0.452141	-0.283081	-0.0949871	-0.354735
-1.95	-0.0401265	0.259928	-0.241655	-0.00877754	0.427869		-0.102824	-0.504762	-0.302114	-0.072595	-0.348018
-1.9	-0.0815519	0.297994	-0.231579	-0.000940306	0.340539		-0.109542	-0.498045	-0.253971	-0.0916283	-0.355855
-1.85	-0.0905087	0.290157	-0.213665	0.00353811	0.351735		-0.145369	-0.477892	-0.230459	-0.117379	-0.382726
-1.8	-0.0636382	0.270004	-0.20135	-0.0210932	0.439065		-0.121858	-0.507002	-0.296516	-0.111781	-0.436467
-1.75	-0.0636382	0.257689	-0.225981	-0.00541873	0.409955		-0.0849107	-0.499164	-0.305473	-0.0759538	-0.430869
-1.7	-0.0804323	0.25433	-0.259569	0.0113754	0.392041		-0.0770735	-0.437586	-0.258449	-0.0893891	-0.42639
-1.65	-0.0826715	0.245373	-0.222622	-0.0255716	0.420031		-0.129695	-0.459978	-0.318908	-0.0535618	-0.37041
-1.6	-0.061399	0.246492	-0.204708	-0.000940306	0.414433		-0.102824	-0.451021	-0.300994	-0.0748342	-0.3984
-1.55	-0.0826715	0.248732	-0.236057	0.00465772	0.39428		-0.108422	-0.451021	-0.276363	-0.108422	-0.421912
-1.5	-0.0636382	0.231938	-0.249493	-0.0143756	0.464816		-0.162163	-0.449902	-0.270765	-0.11514	-0.356975
-1.45	-0.0636382	0.242014	-0.231579	0.0147342	0.421151		-0.11402	-0.468935	-0.298755	-0.107303	-0.345779
-1.4	-0.103944	0.2812	-0.213665	-0.00989715	0.408835		-0.0737146	-0.479012	-0.274124	-0.148728	-0.373769
-1.35	-0.0871499	0.2241	-0.233818	-0.0266912	0.439065		-0.11626	-0.492447	-0.295396	-0.0905087	-0.324506
-1.3	-0.0882695	0.290157	-0.136413	0.0012989	0.427869		-0.131934	-0.552906	-0.358094	-0.066997	-0.345779
-1.25	-0.100585	0.317028	-0.136413	0.0382459	0.428988		-0.072595	-0.514839	-0.346898	-0.0927479	-0.386084
-1.2	-0.120738	0.286798	-0.195752	-0.0278108	0.422271		-0.066997	-0.510361	-0.321147	-0.112901	-0.344659
-1.15	-0.0882695	0.292396	-0.136413	-0.0569206	0.370769		-0.126336	-0.51148	-0.28532	-0.0457245	-0.350257
-1.1	-0.0849107	0.290157	-0.134173	0.012495	0.380845		-0.0860303	-0.509241	-0.359214	-0.0737146	-0.376008
-1.05	-0.111781	0.2241	-0.161044	-0.0110168	0.328224		-0.101705	-0.461098	-0.28644	-0.122977	-0.376008
-1	-0.0949871	0.22634	-0.17112	0.00353811	0.358453		-0.0882695	-0.496925	-0.288679	-0.130814	-0.36929
-0.95	-0.0513225	0.265526	-0.139771	-0.00989715	0.357333		-0.061399	-0.480131	-0.333463	-0.0826715	-0.37041
-0.9	-0.0681166	0.219622	-0.180077	-0.00989715	0.336061		-0.111781	-0.528274	-0.320028	-0.0647578	-0.377128
-0.85	-0.119618	0.217383	-0.20135	0.00353811	0.325984		-0.0905087	-0.526035	-0.298755	-0.0849107	-0.351377
-0.8	-0.0893891	0.25321	-0.163283	-0.00653833	0.383084		-0.055801	-0.470055	-0.289798	-0.0849107	-0.403998
-0.75	-0.0748342	0.227459	-0.17112	0.0169734	0.405476		-0.0882695	-0.481251	-0.278602	-0.0972263	-0.365932
-0.7	-0.0893891	0.25321	-0.212546	0.0628772	0.404357		-0.0714754	-0.500284	-0.2842	-0.061399	-0.36929
-0.65	-0.0860303	0.259928	-0.134173	0.000179299	0.390922		-0.0972263	-0.51148	-0.288679	-0.0972263	-0.37153
-0.6	-0.0378873	0.25321	-0.181197	0.0147342	0.415553		-0.0748342	-0.505882	-0.289798	-0.0569206	-0.373769
-0.55	-0.0994656	0.255449	-0.197991	0.0012989	0.404357		-0.0311696	-0.493566	-0.304353	-0.00429912	-0.356975
-0.5	-0.0591598	0.231938	-0.173359	-0.018854	0.377486		-0.111781	-0.509241	-0.31219	-0.0849107	-0.343539
-0.45	-0.0490833	0.205067	-0.194632	0.000179299	0.373008		-0.0759538	-0.555145	-0.340181	-0.0636382	-0.380486
-0.4	-0.0882695	0.217383	-0.168881	-0.0210932	0.375247		-0.0378873	-0.551786	-0.331224	-0.0434853	-0.315549
-0.35	-0.0927479	0.233057	-0.174479	0.0102557	0.381965		-0.061399	-0.51148	-0.311071	-0.0961067	-0.346898
-0.3	-0.0837911	0.230818	-0.145369	0.00241851	0.343898		-0.0412461	-0.549547	-0.318908	-0.0972263	-0.409596
-0.25	-0.0446049	0.19611	-0.178958	-0.0143756	0.381965		-0.0961067	-0.536111	-0.323387	-0.0961067	-0.388324
-0.2	-0.0714754	0.229698	-0.204708	0.00353811	0.404357		-0.0927479	-0.5126	-0.348018	-0.103944	-0.345779
-0.15	-0.0849107	0.248732	-0.170001	-0.0154952	0.376367		-0.0793127	-0.467816	-0.302114	-0.098346	-0.359214
-0.1	-0.0591598	0.218502	-0.149848	-0.0546814	0.404357		-0.0804323	-0.514839	-0.320028	-0.0569206	-0.382726
-0.05	-0.0502029	0.198349	-0.19911	-0.00541873	0.421151		-0.061399	-0.523796	-0.333463	-0.0457245	-0.387204
0	-0.0569206	0.236416	-0.168881	0.00577732	0.385324		-0.061399	-0.505882	-0.350257	-0.0457245	-0.336822
0.05	-0.0636382	0.153565	-0.134173	-0.0334089	0.406596		0.00913614	-0.494686	-0.318908	-0.0334089	-0.363692
0.1	-0.0871499	0.179316	-0.195752	-0.0311696	0.413314		-0.061399	-0.532753	-0.294277	-0.0423657	-0.384965
0.15	-0.0569206	0.261047	-0.190154	-0.0345285	0.403237		-0.106183	-0.500284	-0.297636	-0.0334089	-0.365932
0.2	-0.0636382	0.231938	-0.180077	-0.0143756	0.404357		-0.0457245	-0.514839	-0.340181	-0.0423657	-0.415194
0.25	-0.0770735	0.229698	-0.189034	-0.00317952	0.441304		-0.0849107	-0.554025	-0.352496	-0.0367677	-0.3984
0.3	-0.0412461	0.274483	-0.193512	0.0214518	0.436825		-0.105064	-0.558504	-0.343539	-0.0322893	-0.362573
0.35	-0.0423657	0.267765	-0.177838	-0.00653833	0.442423		-0.105064	-0.486849	-0.363692	-0.072595	-0.378247
0.4	-0.0591598	0.247612	-0.194632	-0.0311696	0.448022		-0.11626	-0.531633	-0.354735	-0.0457245	-0.429749
0.45	-0.127456	0.263287	-0.20135	0.0281694	0.495045		-0.108422	-0.508121	-0.330104	0.0012989	-0.393922
0.5	-0.0580402	0.248732	-0.191273	0.000179299	0.491686		-0.135293	-0.489088	-0.360333	-0.061399	-0.344659
0.55	-0.0401265	0.215144	-0.192393	0.0203322	0.449141		-0.127456	-0.555145	-0.378247	-0.0524421	-0.367051
0.6	-0.0345285	0.273363	-0.182316	-0.00653833	0.467055		-0.0927479	-0.56746	-0.3413	-0.0199736	-0.379367
0.65	-0.0345285	0.277841	-0.168881	0.00577732	0.547666		-0.0815519	-0.536111	-0.343539	-0.0289304	-0.343539
0.7	-0.0647578	0.262167	-0.189034	0.000179299	0.448022		-0.105064	-0.547307	-0.330104	-0.0658774	-0.390563
0.75	-0.0322893	0.247612	-0.185675	-0.0378873	0.449141		-0.100585	-0.601048	-0.31443	-0.0703558	-0.393922
0.8	-0.0905087	0.25321	-0.218144	0.012495	0.521915		-0.066997	-0.536111	-0.354735	-0.0311696	-0.367051
0.85	-0.055801	0.299114	-0.176718	0.0169734	0.469294		-0.0994656	-0.538351	-0.298755	-0.0367677	-0.393922
0.9	-0.0714754	0.274483	-0.163283	-0.0278108	0.464816		-0.0636382	-0.533872	-0.295396	-0.0434853	-0.37153
0.95	-0.061399	0.250971	-0.197991	0.00353811	0.486088		-0.0322893	-0.509241	-0.262928	-0.055801	-0.354735
1	-0.0703558	0.245373	-0.158805	0.0427243	0.470414		-0.0524421	-0.527155	-0.268526	-0.0524421	-0.327865
1.05	-0.0524421	0.256569	-0.168881	0.00465772	0.474892		-0.0658774	-0.522676	-0.308832	-0.0468441	-0.326745
1.1	-0.0647578	0.268885	-0.182316	-0.0692362	0.501763		-0.0714754	-0.53947	-0.294277	-0.0233324	-0.363692
1.15	-0.024452	0.280081	-0.149848	-0.0367677	0.497284		-0.0658774	-0.5697	-0.274124	0.00577732	-0.333463
1.2	-0.0311696	0.275602	-0.129695	0.00353811	0.450261		-0.0434853	-0.510361	-0.211426	-0.0334089	-0.364812
1.25	-0.0524421	0.247612	-0.185675	0.00689693	0.505121		-0.0658774	-0.513719	-0.311071	-0.0390069	-0.372649
1.3	-0.0255716	0.271124	-0.19911	-0.0367677	0.496165		-0.0412461	-0.538351	-0.331224	-0.0154952	-0.367051
1.35	-0.0289304	0.283439	-0.20023	0.012495	0.473772		-0.0166148	-0.528274	-0.296516	-0.0737146	-0.352496
1.4	-0.0401265	0.28232	-0.185675	0.0651164	0.456978		-0.0378873	-0.534992	-0.296516	-0.0591598	-0.389443
1.45	-0.0949871	0.304712	-0.176718	0.0382459	0.445782		-0.0423657	-0.513719	-0.306592	-0.00541873	-0.37153
1.5	-0.0378873	0.323745	-0.170001	0.00353811	0.476012		-0.0658774	-0.527155	-0.28644	-0.0423657	-0.378247
1.55	-0.0177344	0.211785	-0.190154	0.0259302	0.450261		-0.0479637	-0.509241	-0.294277	-0.0412461	-0.401759
1.6	-0.0468441	0.261047	-0.161044	0.00241851	0.430108		-0.0278108	-0.557384	-0.296516	-0.00541873	-0.368171
1.65	-0.0222128	0.290157	-0.154326	0.0136146	0.416673		-0.0255716	-0.556264	-0.288679	-0.0233324	-0.328985
1.7	-0.0199736	0.242014	-0.178958	0.0203322	0.42339		-0.0446049	-0.502523	-0.293157	-0.0177344	-0.403998
1.75	-0.00765794	0.264406	-0.17224	-0.0121364	0.437945		-0.0367677	-0.552906	-0.250612	0.00801654	-0.424151
1.8	-0.0356481	0.275602	-0.204708	0.0102557	0.439065		-0.00877754	-0.546188	-0.306592	-0.0322893	-0.355855
1.85	-0.0378873	0.274483	-0.138652	0.0416047	0.39428		-0.0546814	-0.566341	-0.324506	-0.018854	-0.353616
1.9	0.00241851	0.285679	-0.126336	0.0516811	0.431227		-0.00429912	-0.54059	-0.321147	-0.0154952	-0.3984
1.95	-0.0479637	0.280081	-0.194632	-0.0177344	0.440184		-0.013256	-0.534992	-0.308832	-0.0177344	-0.408477
2	-0.0266912	0.25321	-0.170001	0.0483223	0.414433		-0.0356481	-0.54059	-0.311071	-0.0625186	-0.380486
2.05	-0.0345285	0.228579	-0.159924	0.0360067	0.415553		-0.0356481	-0.547307	-0.323387	-0.0535618	-0.361453
2.1	-0.0591598	0.328224	-0.161044	0.0102557	0.442423		-0.024452	-0.515959	-0.335702	-0.0121364	-0.390563
2.15	-0.0199736	0.330463	-0.195752	0.0158538	0.398759		-0.0625186	-0.517078	-0.31443	-0.0278108	-0.395041
2.2	-0.0390069	0.22634	-0.168881	0.0304086	0.45362		-0.0524421	-0.529394	-0.305473	-0.0210932	-0.388324
2.25	-0.0311696	0.209545	-0.215904	0.018093	0.421151		-0.0692362	-0.5126	-0.337941	-0.0446049	-0.409596
2.3	0.00577732	0.271124	-0.275244	0.029289	0.427869		-0.0479637	-0.579776	-0.350257	-0.0602794	-0.39952
2.35	-0.024452	0.299114	-0.25621	0.0169734	0.436825		-0.00205991	-0.54059	-0.316669	-0.0580402	-0.37041
2.4	-0.0446049	0.252091	-0.269646	0.0460831	0.460337		-0.0367677	-0.585374	-0.334583	-0.00877754	-0.429749
2.45	-0.00541873	0.277841	-0.255091	0.0203322	0.459218		-0.055801	-0.53947	-0.298755	-0.00653833	-0.409596
2.5	-0.0143756	0.283439	-0.231579	0.012495	0.435706		-0.0255716	-0.532753	-0.281961	-0.0972263	-0.403998
2.55	-0.0166148	0.258808	-0.230459	0.00689693	0.470414		-0.0278108	-0.508121	-0.348018	-0.0759538	-0.381606
2.6	-0.0289304	0.272243	-0.205828	0.0281694	0.483849		-0.0412461	-0.547307	-0.337941	-0.0233324	-0.376008
2.65	-0.0490833	0.294635	-0.218144	0.0371263	0.439065		-0.066997	-0.551786	-0.28532	-0.0860303	-0.392802
2.7	-0.0222128	0.235296	-0.219263	0.012495	0.414433		-0.0591598	-0.503643	-0.34242	-0.14425	-0.435347
2.75	-0.0121364	0.247612	-0.173359	0.0326479	0.504002		-0.0390069	-0.561862	-0.3413	-0.0837911	-0.393922
2.8	-0.00317952	0.278961	-0.196871	0.0158538	0.48161		-0.0658774	-0.520437	-0.31331	-0.0793127	-0.361453
2.85	0.029289	0.259928	-0.184556	0.00577732	0.418912		-0.0692362	-0.490208	-0.327865	-0.106183	-0.374888
2.9	-0.0390069	0.249851	-0.204708	-0.0266912	0.463696		0.00913614	-0.532753	-0.328985	-0.0434853	-0.374888
2.95	-0.0278108	0.249851	-0.223742	-0.0143756	0.48049		-0.0513225	-0.510361	-0.279722	-0.061399	-0.39952
3	-0.00765794	0.2241	-0.20023	0.029289	0.469294		-0.101705	-0.5126	-0.303234	-0.102824	-0.415194
3.05	-0.000940306	0.215144	-0.19911	-0.0569206	0.483849		-0.0401265	-0.529394	-0.3413	-0.0905087	-0.439825
3.1	-0.00989715	0.215144	-0.140891	-0.0815519	0.459218		-0.0580402	-0.562982	-0.288679	-0.018854	-0.405118
3.15	-0.00541873	0.247612	-0.154326	-0.00541873	0.440184		-0.0871499	-0.548427	-0.323387	-0.0647578	-0.386084
3.2	-0.0345285	0.234177	-0.136413	-0.00989715	0.450261		-0.0781931	-0.510361	-0.336822	-0.0569206	-0.440945
3.25	-0.0468441	0.229698	-0.145369	-0.0412461	0.484968		-0.0502029	-0.513719	-0.324506	-0.0356481	-0.405118
3.3	-0.0233324	0.256569	-0.162163	-0.0199736	0.487208		-0.072595	-0.56746	-0.339061	-0.0502029	-0.373769
3.35	-0.0345285	0.245373	-0.165522	-0.03005	0.434586		-0.0479637	-0.520437	-0.351377	-0.098346	-0.377128
3.4	-0.0535618	0.188273	-0.161044	-0.0367677	0.428988		-0.0714754	-0.476772	-0.351377	-0.0199736	-0.416314
3.45	-0.0278108	0.231938	-0.161044	-0.0322893	0.468174		-0.0849107	-0.538351	-0.349137	-0.0110168	-0.407357
3.5	-0.00877754	0.258808	-0.140891	-0.0446049	0.48049		-0.0569206	-0.524915	-0.349137	-0.0278108	-0.387204
3.55	-0.0222128	0.188273	-0.17112	0.0360067	0.495045		-0.0266912	-0.505882	-0.358094	-0.0390069	-0.418553
3.6	-0.0266912	0.200589	-0.148728	0.00353811	0.458098		-0.0692362	-0.538351	-0.346898	-0.0289304	-0.362573
3.65	-0.0233324	0.267765	-0.118499	-0.0199736	0.511839		-0.106183	-0.526035	-0.348018	-0.0255716	-0.39728
3.7	-0.0569206	0.209545	-0.146489	-0.0110168	0.45138		-0.0569206	-0.477892	-0.297636	-0.0143756	-0.433108
3.75	-0.0770735	0.198349	-0.138652	0.00465772	0.467055		-0.055801	-0.561862	-0.315549	-0.0468441	-0.358094
3.8	-0.0513225	0.278961	-0.173359	-0.0233324	0.461457		-0.0546814	-0.571939	-0.345779	-0.0647578	-0.362573
3.85	0.0012989	0.255449	-0.150967	0.00353811	0.441304		-0.066997	-0.498045	-0.383845	-0.0233324	-0.402878
3.9	-0.0490833	0.215144	-0.110662	-0.0166148	0.464816		-0.108422	-0.523796	-0.360333	-0.00877754	-0.363692
3.95	-0.0692362	0.222981	-0.165522	-0.0311696	0.474892		-0.0961067	-0.534992	-0.351377	-0.0177344	-0.39728
4	0.00689693	0.199469	-0.175599	-0.00653833	0.433467		-0.108422	-0.518198	-0.388324	-0.061399	-0.402878
4.05	-0.00989715	0.153565	-0.154326	-0.00989715	0.449141		-0.108422	-0.518198	-0.37041	-0.0278108	-0.419673
4.1	-0.024452	0.198349	-0.161044	-0.0367677	0.492806		-0.0893891	-0.559623	-0.346898	0.0012989	-0.384965
4.15	-0.0177344	0.239775	-0.19911	-0.00877754	0.459218		-0.066997	-0.577537	-0.39952	-0.0390069	-0.395041
4.2	-0.018854	0.200589	-0.221502	0.0505615	0.454739		-0.0703558	-0.521557	-0.373769	-0.0154952	-0.435347
4.25	-0.0177344	0.164761	-0.196871	0.0203322	0.524155		-0.0681166	-0.527155	-0.392802	0.023691	-0.418553
4.3	-0.0378873	0.214024	-0.183436	0.00241851	0.449141		-0.0759538	-0.53947	-0.416314	-0.0311696	-0.405118
4.35	-0.0446049	0.267765	-0.166642	0.00913614	0.406596		-0.0199736	-0.542829	-0.37041	-0.0266912	-0.420792
4.4	-0.00765794	0.218502	-0.148728	0.00577732	0.496165		-0.0636382	-0.509241	-0.409596	-0.00317952	-0.403998
4.45	-0.0367677	0.221861	-0.137532	0.00241851	0.463696		-0.107303	-0.575298	-0.447663	-0.0278108	-0.391682
4.5	-0.0278108	0.231938	-0.133054	0.0225714	0.403237		-0.0602794	-0.561862	-0.409596	-0.0658774	-0.39952
4.55	-0.0210932	0.248732	-0.155446	0.0158538	0.500643		-0.0703558	-0.501404	-0.409596	-0.0423657	-0.376008
4.6	-0.013256	0.240894	-0.127456	0.0259302	0.4525		-0.0793127	-0.585374	-0.393922	-0.0524421	-0.389443
4.65	-0.0535618	0.263287	-0.154326	0.0516811	0.4525		-0.0345285	-0.558504	-0.365932	-0.0591598	-0.433108
4.7	-0.0759538	0.249851	-0.134173	0.023691	0.365171		-0.066997	-0.557384	-0.360333	-0.0502029	-0.415194
4.75	-0.0311696	0.237536	-0.11514	0.0281694	0.408835		-0.119618	-0.550666	-0.403998	-0.0356481	-0.403998
4.8	-0.0378873	0.257689	-0.134173	0.0270498	0.42451		-0.0692362	-0.554025	-0.414075	-0.0423657	-0.424151
4.85	-0.0255716	0.208426	-0.117379	0.0360067	0.360692		-0.0871499	-0.54059	-0.346898	-0.0513225	-0.419673
4.9	-0.00653833	0.22522	-0.0893891	0.0684752	0.385324		-0.0927479	-0.53947	-0.340181	-0.018854	-0.365932
4.95	0.018093	0.2812	-0.129695	0.0326479	0.412194		-0.0994656	-0.528274	-0.348018	-0.024452	-0.415194
5	0.00913614	0.239775	-0.14425	0.0673556	0.387563		-0.0916283	-0.518198	-0.346898	-0.0479637	-0.442065
5.05	-0.0334089	0.187153	-0.131934	0.0528007	0.36629		-0.0658774	-0.505882	-0.37041	-0.0345285	-0.420792
5.1	0.00465772	0.294635	-0.140891	0.0169734	0.432347		-0.101705	-0.537231	-0.332343	-0.0681166	-0.429749
5.15	0.00353811	0.278961	-0.131934	0.060638	0.403237		-0.0972263	-0.562982	-0.350257	-0.0278108	-0.42751
5.2	-0.0804323	0.235296	-0.136413	0.0561596	0.370769		-0.0837911	-0.531633	-0.354735	-0.0401265	-0.437586
5.25	-0.0759538	0.230818	-0.176718	0.0449635	0.436825		-0.0961067	-0.545068	-0.359214	-0.0177344	-0.428629
5.3	-0.00541873	0.234177	-0.147609	0.0695948	0.42451		-0.0994656	-0.580896	-0.381606	-0.00877754	-0.461098
5.35	-0.0423657	0.285679	-0.11626	0.121097	0.387563		-0.0972263	-0.542829	-0.348018	-0.0177344	-0.428629
5.4	-0.0479637	0.256569	-0.136413	0.0595184	0.393161		-0.0748342	-0.518198	-0.318908	-0.0345285	-0.387204
5.45	-0.013256	0.278961	-0.150967	0.0416047	0.418912		-0.107303	-0.59545	-0.362573	-0.0222128	-0.411835
5.5	0.0192126	0.270004	-0.162163	0.115499	0.412194		-0.125216	-0.594331	-0.333463	0.000179299	-0.435347
5.55	0.0147342	0.206187	-0.155446	0.0528007	0.398759		-0.109542	-0.518198	-0.37153	-0.0222128	-0.433108
5.6	0.0192126	0.218502	-0.129695	-0.0121364	0.420031		-0.0972263	-0.554025	-0.362573	-0.0457245	-0.42751
5.65	0.0315282	0.285679	-0.176718	0.00353811	0.42451		-0.112901	-0.536111	-0.331224	0.00353811	-0.414075
5.7	-0.0110168	0.289038	-0.166642	-0.018854	0.388682		-0.134173	-0.495806	-0.368171	-0.0110168	-0.419673
5.75	-0.0423657	0.198349	-0.175599	-0.00429912	0.406596		-0.126336	-0.552906	-0.386084	-0.03005	-0.429749
5.8	-0.000940306	0.252091	-0.182316	0.029289	0.375247		-0.0916283	-0.548427	-0.354735	0.00913614	-0.459978
5.85	-0.0199736	0.294635	-0.159924	0.0360067	0.393161		-0.128575	-0.51148	-0.296516	-0.0546814	-0.419673
5.9	-0.013256	0.2241	-0.177838	0.0304086	0.400998		-0.14313	-0.54059	-0.360333	-0.0692362	-0.446543
5.95	-0.0154952	0.198349	-0.168881	0.0427243	0.378606		-0.136413	-0.551786	-0.358094	-0.00877754	-0.470055
6	-0.024452	0.244253	-0.159924	0.0796713	0.406596		-0.138652	-0.529394	-0.292038	0.000179299	-0.445423
6.05	-0.0703558	0.203947	-0.221502	0.0494419	0.415553		-0.122977	-0.501404	-0.39728	-0.0345285	-0.452141
6.1	0.0012989	0.248732	-0.224861	0.0203322	0.471533		-0.131934	-0.574178	-0.383845	-0.0412461	-0.440945
6.15	-0.0334089	0.238655	-0.148728	0.0427243	0.399878		-0.135293	-0.542829	-0.34242	-0.00877754	-0.407357
6.2	-0.061399	0.230818	-0.180077	0.0830301	0.39428		-0.110662	-0.530513	-0.377128	-0.0378873	-0.445423
6.25	-0.0278108	0.272243	-0.153207	0.066236	0.392041		-0.103944	-0.534992	-0.409596	-0.0815519	-0.458859
6.3	-0.0266912	0.22634	-0.175599	0.0583988	0.386443		-0.111781	-0.564102	-0.388324	-0.0479637	-0.448782
6.35	-0.000940306	0.256569	-0.191273	0.0651164	0.390922		-0.107303	-0.514839	-0.348018	-0.0255716	-0.461098
6.4	-0.0266912	0.25321	-0.195752	0.0393655	0.377486		-0.072595	-0.51148	-0.364812	-0.0961067	-0.479012
6.45	-0.0378873	0.218502	-0.186795	0.0796713	0.385324		-0.0860303	-0.548427	-0.348018	-0.0927479	-0.463337
6.5	0.0102557	0.219622	-0.180077	0.0987046	0.33942		-0.14425	-0.490208	-0.327865	-0.0905087	-0.440945
6.55	0.0516811	0.221861	-0.227101	0.060638	0.376367		-0.0748342	-0.45662	-0.365932	-0.0961067	-0.481251
6.6	-0.024452	0.208426	-0.217024	0.0505615	0.426749		-0.0602794	-0.550666	-0.380486	-0.0826715	-0.437586
6.65	-0.072595	0.217383	-0.238297	0.143489	0.378606		-0.112901	-0.552906	-0.379367	-0.0815519	-0.446543
6.7	-0.00877754	0.22634	-0.168881	0.0595184	0.345018		-0.133054	-0.471174	-0.379367	-0.0502029	-0.490208
6.75	-0.0457245	0.210665	-0.0972263	0.0572792	0.392041		-0.131934	-0.555145	-0.444304	-0.0602794	-0.473414
6.8	-0.072595	0.219622	-0.155446	0.0807909	0.379726		-0.136413	-0.585374	-0.42639	-0.0591598	-0.438706
6.85	-0.0535618	0.19611	-0.185675	0.115499	0.323745		-0.117379	-0.536111	-0.352496	-0.0703558	-0.457739
6.9	-0.0401265	0.229698	-0.14425	0.0561596	0.373008		-0.119618	-0.537231	-0.405118	-0.061399	-0.499164
6.95	-0.0457245	0.220742	-0.148728	0.0807909	0.371888		-0.129695	-0.552906	-0.386084	-0.0434853	-0.446543
7	-0.0692362	0.194991	-0.193512	0.132293	0.3383		-0.0849107	-0.524915	-0.331224	-0.0871499	-0.479012
7.05	-0.0524421	0.207306	-0.221502	0.0639968	0.327104		-0.0625186	-0.467816	-0.389443	-0.055801	-0.472294
7.1	-0.0513225	0.240894	-0.194632	0.0505615	0.357333		-0.122977	-0.508121	-0.384965	-0.0502029	-0.465576
7.15	-0.124097	0.194991	-0.204708	0.0158538	0.356214		-0.0837911	-0.530513	-0.348018	-0.0524421	-0.440945
7.2	-0.0949871	0.192751	-0.236057	0.018093	0.286798		-0.118499	-0.480131	-0.376008	-0.0345285	-0.491327
7.25	-0.0916283	0.266645	-0.255091	0.0617576	0.318147		-0.14425	-0.48237	-0.39952	-0.0378873	-0.470055
7.3	-0.159924	0.19723	-0.250612	0.0460831	0.337181		-0.175599	-0.545068	-0.358094	-0.0793127	-0.464457
7.35	-0.098346	0.175957	-0.296516	0.0427243	0.329343		-0.11626	-0.530513	-0.396161	-0.0692362	-0.476772
7.4	-0.0423657	0.258808	-0.298755	0.100944	0.328224		-0.110662	-0.561862	-0.393922	-0.0849107	-0.515959
7.45	-0.133054	0.237536	-0.298755	0.0875085	0.292396		-0.168881	-0.576417	-0.406237	-0.0916283	-0.504762
7.5	-0.119618	0.221861	-0.407357	0.0919869	0.285679		-0.147609	-0.560743	-0.403998	-0.0781931	-0.528274
7.55	-0.0916283	0.246492	-0.378247	0.116618	0.330463		-0.127456	-0.564102	-0.428629	-0.0770735	-0.53947
7.6	-0.111781	0.216263	-0.380486	0.0852693	0.305832		-0.19911	-0.548427	-0.445423	-0.0770735	-0.45662
7.65	-0.133054	0.208426	-0.405118	0.122216	0.28232		-0.157685	-0.545068	-0.417433	-0.0423657	-0.471174
7.7	-0.133054	0.220742	-0.396161	0.149087	0.255449		-0.119618	-0.546188	-0.402878	-0.102824	-0.48349
7.75	-0.100585	0.207306	-0.351377	0.106542	0.278961		-0.237177	-0.558504	-0.479012	-0.061399	-0.465576
7.8	-0.0871499	0.180436	-0.387204	0.0561596	0.266645		-0.165522	-0.577537	-0.487968	-0.0255716	-0.442065
7.85	-0.072595	0.183795	-0.363692	0.0919869	0.273363		-0.100585	-0.538351	-0.481251	-0.072595	-0.477892
7.9	-0.0938675	0.229698	-0.309951	0.0863889	0.2812		-0.154326	-0.575298	-0.447663	-0.0826715	-0.448782
7.95	-0.0938675	0.231938	-0.326745	0.0651164	0.212904		-0.182316	-0.571939	-0.434227	-0.0535618	-0.453261
8	-0.0994656	0.188273	-0.302114	0.071834	0.230818		-0.146489	-0.562982	-0.407357	-0.0457245	-0.468935
8.05	-0.0949871	0.184914	-0.281961	0.146848	0.270004		-0.105064	-0.584254	-0.464457	-0.0692362	-0.463337
8.1	-0.0781931	0.234177	-0.297636	0.14013	0.210665		-0.170001	-0.558504	-0.459978	-0.0591598	-0.462218
8.15	-0.0826715	0.210665	-0.283081	0.150206	0.22634		-0.124097	-0.533872	-0.380486	-0.0681166	-0.465576
8.2	-0.072595	0.239775	-0.186795	0.104303	0.262167		-0.119618	-0.605527	-0.444304	-0.0737146	-0.490208
8.25	-0.0893891	0.206187	-0.265167	0.102063	0.214024		-0.178958	-0.611125	-0.502523	-0.0378873	-0.500284
8.3	-0.0849107	0.208426	-0.274124	0.133412	0.202828		-0.166642	-0.552906	-0.436467	-0.100585	-0.513719
8.35	-0.0927479	0.193871	-0.261808	0.0639968	0.199469		-0.158805	-0.634637	-0.373769	-0.0748342	-0.468935
8.4	-0.0905087	0.150206	-0.299875	0.0561596	0.201708		-0.182316	-0.611125	-0.444304	-0.0434853	-0.485729
8.45	-0.145369	0.153565	-0.322267	0.029289	0.191632		-0.221502	-0.592092	-0.436467	-0.0356481	-0.521557
8.5	-0.100585	0.164761	-0.281961	0.066236	0.198349		-0.19911	-0.641354	-0.408477	-0.0916283	-0.45662
8.55	-0.120738	0.161402	-0.31331	0.066236	0.190512		-0.20135	-0.629039	-0.464457	-0.098346	-0.480131
8.6	-0.0972263	0.116618	-0.304353	0.0147342	0.186034		-0.22822	-0.585374	-0.48237	-0.103944	-0.500284
8.65	-0.103944	0.186034	-0.277483	0.0427243	0.186034		-0.227101	-0.601048	-0.48237	-0.055801	-0.53947
8.7	-0.135293	0.219622	-0.307712	0.0684752	0.188273		-0.230459	-0.65479	-0.515959	-0.0804323	-0.504762
8.75	-0.112901	0.14125	-0.318908	0.0326479	0.198349		-0.267406	-0.668225	-0.528274	-0.109542	-0.48349
8.8	-0.0468441	0.163642	-0.275244	0.0528007	0.164761		-0.227101	-0.633517	-0.504762	-0.127456	-0.521557
8.85	-0.0591598	0.155804	-0.274124	0.097585	0.215144		-0.203589	-0.62456	-0.480131	-0.0927479	-0.509241
8.9	-0.11626	0.103183	-0.277483	0.0505615	0.172599		-0.22822	-0.642474	-0.515959	-0.110662	-0.458859
8.95	-0.0961067	0.104303	-0.265167	0.0382459	0.180436		-0.194632	-0.611125	-0.500284	-0.0871499	-0.515959
9	-0.0401265	0.128934	-0.280842	0.0270498	0.217383		-0.166642	-0.620082	-0.479012	-0.0602794	-0.51148
9.05	-0.0916283	0.107661	-0.303234	0.00465772	0.201708		-0.20135	-0.676062	-0.481251	-0.0770735	-0.487968
9.1	-0.0961067	0.133412	-0.297636	-0.0121364	0.218502		-0.195752	-0.613364	-0.533872	-0.066997	-0.480131
9.15	-0.066997	0.149087	-0.246134	-0.0513225	0.245373		-0.140891	-0.606646	-0.510361	-0.0949871	-0.485729
9.2	-0.118499	0.0942261	-0.264047	-0.0502029	0.265526		-0.168881	-0.599929	-0.496925	-0.119618	-0.48461
9.25	-0.11514	0.0740732	-0.297636	-0.0222128	0.233057		-0.177838	-0.590972	-0.515959	-0.0826715	-0.504762
9.3	-0.112901	0.0639968	-0.269646	-0.00541873	0.220742		-0.136413	-0.603288	-0.476772	-0.11402	-0.509241
9.35	-0.0938675	0.104303	-0.239416	-0.0278108	0.246492		-0.136413	-0.59769	-0.505882	-0.098346	-0.466696
9.4	-0.110662	0.0583988	-0.298755	0.0628772	0.228579		-0.159924	-0.637995	-0.4555	-0.0681166	-0.492447
9.45	-0.139771	0.0438439	-0.239416	0.00913614	0.235296		-0.174479	-0.606646	-0.470055	-0.0927479	-0.501404
9.5	-0.125216	0.0998242	-0.261808	0.029289	0.212904		-0.182316	-0.658148	-0.434227	-0.106183	-0.45662
9.55	-0.112901	0.0169734	-0.339061	0.0248106	0.203947		-0.177838	-0.679421	-0.545068	-0.119618	-0.504762
9.6	-0.131934	0.0225714	-0.340181	-0.0233324	0.235296		-0.161044	-0.636876	-0.571939	-0.120738	-0.471174
9.65	-0.11402	0.0841497	-0.322267	-0.013256	0.255449		-0.173359	-0.700693	-0.515959	-0.150967	-0.499164
9.7	-0.127456	0.0404851	-0.340181	-0.0278108	0.22522		-0.158805	-0.655909	-0.533872	-0.108422	-0.485729
9.75	-0.131934	0.0281694	-0.323387	-0.0222128	0.291277		-0.187914	-0.648072	-0.538351	-0.11626	-0.501404
9.8	-0.17112	0.0460831	-0.276363	0.000179299	0.286798		-0.182316	-0.626799	-0.489088	-0.121858	-0.504762
9.85	-0.182316	0.0270498	-0.294277	-0.00317952	0.248732		-0.122977	-0.613364	-0.51148	-0.108422	-0.489088
9.9	-0.170001	0.0136146	-0.306592	-0.0524421	0.270004		-0.186795	-0.614484	-0.521557	-0.101705	-0.473414
9.95	-0.20023	0.00465772	-0.251732	-0.0255716	0.259928		-0.185675	-0.633517	-0.546188	-0.0972263	-0.528274
10	-0.227101	-0.0233324	-0.332343	-0.024452	0.25321		-0.137532	-0.590972	-0.499164	-0.128575	-0.522676
10.05	-0.187914	-0.0423657	-0.401759	-0.0446049	0.222981		-0.191273	-0.629039	-0.542829	-0.100585	-0.527155
10.1	-0.133054	0.0304086	-0.360333	-0.0490833	0.210665		-0.212546	-0.686138	-0.589852	-0.108422	-0.562982
10.15	-0.212546	0.0214518	-0.351377	-0.0222128	0.216263		-0.238297	-0.631278	-0.549547	-0.0737146	-0.548427
10.2	-0.233818	0.0214518	-0.362573	-0.0378873	0.188273		-0.185675	-0.592092	-0.530513	-0.0233324	-0.562982
10.25	-0.173359	0.0360067	-0.388324	-0.0434853	0.221861		-0.206948	-0.620082	-0.574178	-0.0927479	-0.576417
10.3	-0.194632	0.00353811	-0.400639	-0.066997	0.210665		-0.243895	-0.644713	-0.593211	-0.0703558	-0.578656
10.35	-0.220383	0.0259302	-0.379367	-0.0524421	0.200589		-0.239416	-0.651431	-0.560743	0.00577732	-0.543949
10.4	-0.196871	0.0483223	-0.379367	-0.0401265	0.234177		-0.190154	-0.668225	-0.612245	-0.0401265	-0.565221
10.45	-0.241655	-0.00317952	-0.382726	-0.0849107	0.243134		-0.227101	-0.693976	-0.615603	-0.0837911	-0.526035
10.5	-0.25621	-0.0143756	-0.3413	-0.0804323	0.215144		-0.223742	-0.662627	-0.588733	-0.0893891	-0.542829
10.55	-0.187914	-0.00877754	-0.39952	-0.0681166	0.199469		-0.238297	-0.642474	-0.587613	-0.0468441	-0.546188
10.6	-0.165522	-0.0278108	-0.406237	-0.11402	0.219622		-0.25733	-0.68054	-0.59769	-0.118499	-0.537231
10.65	-0.230459	-0.0625186	-0.393922	-0.0793127	0.177077		-0.268526	-0.667105	-0.614484	-0.0961067	-0.557384
10.7	-0.250612	-0.0770735	-0.468935	-0.0927479	0.170359		-0.266287	-0.615603	-0.598809	-0.0949871	-0.548427
10.75	-0.267406	-0.0770735	-0.461098	-0.130814	0.171479		-0.290918	-0.623441	-0.564102	-0.100585	-0.583135
10.8	-0.311071	-0.0905087	-0.467816	-0.100585	0.152446		-0.242775	-0.670464	-0.608886	-0.0860303	-0.585374
10.85	-0.299875	-0.0737146	-0.495806	-0.137532	0.153565		-0.174479	-0.639115	-0.550666	-0.098346	-0.546188
10.9	-0.318908	-0.0871499	-0.438706	-0.163283	0.158044		-0.181197	-0.683899	-0.551786	-0.117379	-0.518198
10.95	-0.308832	-0.0949871	-0.472294	-0.194632	0.137891		-0.243895	-0.762272	-0.549547	-0.125216	-0.582015
11	-0.315549	-0.0893891	-0.521557	-0.148728	0.160283		-0.208067	-0.719727	-0.537231	-0.189034	-0.630158
11.05	-0.326745	-0.122977	-0.546188	-0.206948	0.162522		-0.193512	-0.68054	-0.510361	-0.193512	-0.627919
11.1	-0.279722	-0.140891	-0.495806	-0.224861	0.14125		-0.209187	-0.755554	-0.562982	-0.19911	-0.605527
11.15	-0.302114	-0.129695	-0.523796	-0.147609	0.136771		-0.213665	-0.723085	-0.558504	-0.239416	-0.579776
11.2	-0.31219	-0.110662	-0.550666	-0.194632	0.135652		-0.25621	-0.721966	-0.510361	-0.20023	-0.5697
11.25	-0.271885	-0.130814	-0.495806	-0.246134	0.115499		-0.295396	-0.729803	-0.524915	-0.225981	-0.608886
11.3	-0.278602	-0.17224	-0.503643	-0.241655	0.107661		-0.299875	-0.755554	-0.531633	-0.240536	-0.642474
11.35	-0.288679	-0.14425	-0.521557	-0.269646	0.154685		-0.280842	-0.73876	-0.542829	-0.217024	-0.593211
11.4	-0.290918	-0.111781	-0.514839	-0.259569	0.134532		-0.252851	-0.782424	-0.56858	-0.155446	-0.639115
11.45	-0.251732	-0.118499	-0.470055	-0.267406	0.0886281		-0.306592	-0.760032	-0.56858	-0.186795	-0.648072
11.5	-0.306592	-0.129695	-0.518198	-0.241655	0.132293		-0.28532	-0.704052	-0.613364	-0.252851	-0.632397
11.55	-0.300994	-0.152087	-0.606646	-0.208067	0.109901		-0.261808	-0.742119	-0.62456	-0.267406	-0.601048
11.6	-0.237177	-0.175599	-0.576417	-0.215904	0.0763125		-0.262928	-0.777946	-0.605527	-0.287559	-0.586494
11.65	-0.306592	-0.158805	-0.560743	-0.158805	0.0863889		-0.300994	-0.754434	-0.612245	-0.266287	-0.548427
11.7	-0.297636	-0.189034	-0.59769	-0.157685	0.05504		-0.283081	-0.79586	-0.646952	-0.258449	-0.59657
11.75	-0.315549	-0.204708	-0.570819	-0.213665	0.0304086		-0.279722	-0.785783	-0.643593	-0.318908	-0.611125
11.8	-0.392802	-0.218144	-0.518198	-0.183436	0.0472027		-0.224861	-0.79474	-0.643593	-0.271885	-0.583135
11.85	-0.416314	-0.212546	-0.494686	-0.20135	0.0158538		-0.203589	-0.752195	-0.587613	-0.222622	-0.599929
11.9	-0.434227	-0.225981	-0.582015	-0.248373	-0.0278108		-0.294277	-0.779066	-0.549547	-0.220383	-0.587613
11.95	-0.459978	-0.230459	-0.532753	-0.25621	-0.0546814		-0.320028	-0.82273	-0.599929	-0.225981	-0.556264
12	-0.436467	-0.266287	-0.463337	-0.240536	-0.0390069		-0.299875	-0.817132	-0.585374	-0.227101	-0.533872
12.05	-0.414075	-0.303234	-0.543949	-0.295396	0.012495		-0.288679	-0.76563	-0.558504	-0.22934	-0.522676
12.1	-0.383845	-0.230459	-0.538351	-0.333463	0.0438439		-0.317789	-0.775707	-0.56858	-0.222622	-0.541709
12.15	-0.416314	-0.248373	-0.533872	-0.330104	0.0270498		-0.287559	-0.768989	-0.582015	-0.255091	-0.602168
12.2	-0.378247	-0.266287	-0.583135	-0.321147	0.0438439		-0.331224	-0.811534	-0.575298	-0.195752	-0.586494
12.25	-0.331224	-0.236057	-0.579776	-0.328985	0.00913614		-0.303234	-0.788022	-0.56746	-0.241655	-0.648072
12.3	-0.31443	-0.259569	-0.626799	-0.348018	-0.0233324		-0.268526	-0.697334	-0.509241	-0.241655	-0.702932
12.35	-0.317789	-0.189034	-0.626799	-0.355855	0.0147342		-0.300994	-0.73876	-0.564102	-0.248373	-0.657029
12.4	-0.275244	-0.185675	-0.663746	-0.362573	0.0460831		-0.34242	-0.779066	-0.62456	-0.252851	-0.617843
12.45	-0.326745	-0.255091	-0.716368	-0.37041	-0.0334089		-0.318908	-0.735401	-0.613364	-0.260689	-0.688378
12.5	-0.386084	-0.275244	-0.723085	-0.417433	-0.00989715		-0.320028	-0.751075	-0.602168	-0.296516	-0.616723
12.55	-0.339061	-0.255091	-0.73876	-0.364812	-0.00205991		-0.31331	-0.79586	-0.620082	-0.233818	-0.611125
12.6	-0.337941	-0.339061	-0.749956	-0.361453	-0.00877754		-0.346898	-0.786903	-0.657029	-0.261808	-0.623441
12.65	-0.389443	-0.354735	-0.756673	-0.345779	-0.0210932		-0.334583	-0.730923	-0.637995	-0.274124	-0.613364
12.7	-0.37041	-0.303234	-0.749956	-0.31443	0.000179299		-0.36929	-0.763391	-0.65255	-0.218144	-0.582015
12.75	-0.320028	-0.344659	-0.753315	-0.351377	-0.0154952		-0.367051	-0.775707	-0.663746	-0.218144	-0.641354
12.8	-0.392802	-0.365932	-0.743238	-0.346898	0.0012989		-0.387204	-0.732042	-0.634637	-0.180077	-0.669344
12.85	-0.439825	-0.31443	-0.79362	-0.362573	0.0382459		-0.363692	-0.751075	-0.608886	-0.154326	-0.632397
12.9	-0.420792	-0.292038	-0.876471	-0.387204	-0.0434853		-0.287559	-0.760032	-0.632397	-0.156565	-0.607766
12.95	-0.470055	-0.289798	-0.817132	-0.351377	-0.0446049		-0.350257	-0.729803	-0.671584	-0.129695	-0.68278
13	-0.498045	-0.373769	-0.819371	-0.381606	0.000179299		-0.296516	-0.707411	-0.639115	-0.128575	-0.702932
13.05	-0.445423	-0.352496	-0.90894	-0.396161	-0.0278108		-0.260689	-0.725325	-0.644713	-0.150967	-0.701813
13.1	-0.459978	-0.344659	-0.891026	-0.388324	-0.0266912		-0.336822	-0.739879	-0.648072	-0.158805	-0.671584
13.15	-0.509241	-0.380486	-0.854079	-0.39952	-0.00317952		-0.37153	-0.751075	-0.645833	-0.148728	-0.705172
13.2	-0.547307	-0.419673	-0.90894	-0.457739	-0.0278108		-0.393922	-0.724205	-0.616723	-0.128575	-0.679421
13.25	-0.519317	-0.420792	-0.924614	-0.445423	-0.072595		-0.384965	-0.774587	-0.59545	-0.173359	-0.678301
13.3	-0.493566	-0.410716	-0.867514	-0.462218	-0.055801		-0.37153	-0.799218	-0.593211	-0.222622	-0.679421
13.35	-0.508121	-0.465576	-0.910059	-0.504762	-0.0311696		-0.374888	-0.773468	-0.630158	-0.206948	-0.659268
13.4	-0.479012	-0.431988	-0.87871	-0.509241	-0.0658774		-0.386084	-0.781305	-0.650311	-0.205828	-0.658148
13.45	-0.453261	-0.475653	-0.847361	-0.523796	-0.0770735		-0.406237	-0.809295	-0.693976	-0.211426	-0.65479
13.5	-0.536111	-0.473414	-0.895504	-0.530513	-0.108422		-0.435347	-0.820491	-0.639115	-0.238297	-0.641354
13.55	-0.546188	-0.498045	-0.950365	-0.509241	-0.0961067		-0.428629	-0.844003	-0.642474	-0.255091	-0.648072
13.6	-0.551786	-0.534992	-0.924614	-0.546188	-0.119618		-0.345779	-0.79586	-0.655909	-0.264047	-0.629039
13.65	-0.605527	-0.556264	-0.953724	-0.527155	-0.0804323		-0.417433	-0.816013	-0.655909	-0.236057	-0.657029
13.7	-0.648072	-0.513719	-0.959322	-0.533872	-0.11402		-0.437586	-0.835046	-0.661507	-0.176718	-0.646952
13.75	-0.633517	-0.577537	-0.882069	-0.510361	-0.0994656		-0.447663	-0.819371	-0.664866	-0.225981	-0.673823
13.8	-0.674942	-0.582015	-0.903342	-0.531633	-0.156565		-0.501404	-0.810414	-0.718607	-0.241655	-0.646952
13.85	-0.70965	-0.519317	-0.885428	-0.538351	-0.17224		-0.494686	-0.885428	-0.719727	-0.175599	-0.642474
13.9	-0.606646	-0.561862	-0.844003	-0.558504	-0.181197		-0.447663	-0.919016	-0.669344	-0.25621	-0.670464
13.95	-0.642474	-0.574178	-0.870873	-0.549547	-0.255091		-0.508121	-0.830567	-0.689497	-0.233818	-0.657029
14	-0.640235	-0.573058	-0.856318	-0.577537	-0.194632		-0.5126	-0.896624	-0.658148	-0.210306	-0.645833
14.05	-0.65479	-0.630158	-0.939169	-0.646952	-0.230459		-0.420792	-0.885428	-0.697334	-0.239416	-0.707411
14.1	-0.671584	-0.65479	-0.951485	-0.661507	-0.219263		-0.406237	-0.877591	-0.705172	-0.264047	-0.636876
14.15	-0.68166	-0.608886	-1.00746	-0.725325	-0.209187		-0.395041	-0.859677	-0.725325	-0.261808	-0.593211
14.2	-0.723085	-0.663746	-1.11943	-0.743238	-0.233818		-0.406237	-0.877591	-0.673823	-0.264047	-0.62568
14.25	-0.747717	-0.721966	-1.13286	-0.736521	-0.205828		-0.430869	-0.856318	-0.659268	-0.302114	-0.65367
14.3	-0.76675	-0.735401	-1.13846	-0.804816	-0.192393		-0.388324	-0.817132	-0.685019	-0.298755	-0.629039
14.35	-0.790262	-0.749956	-1.15861	-0.848481	-0.222622		-0.378247	-0.840644	-0.669344	-0.337941	-0.598809
14.4	-0.779066	-0.771228	-1.10151	-0.792501	-0.241655		-0.411835	-0.939169	-0.631278	-0.298755	-0.662627
14.45	-0.785783	-0.751075	-1.10263	-0.789142	-0.190154		-0.446543	-0.85184	-0.667105	-0.343539	-0.636876
14.5	-0.796979	-0.799218	-1.1407	-0.772348	-0.215904		-0.45662	-0.808175	-0.660388	-0.388324	-0.584254
14.55	-0.739879	-0.76675	-1.14853	-0.747717	-0.249493		-0.410716	-0.93693	-0.662627	-0.358094	-0.626799
14.6	-0.723085	-0.752195	-1.15637	-0.704052	-0.268526		-0.437586	-0.938049	-0.691736	-0.365932	-0.632397
14.65	-0.728683	-0.763391	-1.18996	-0.657029	-0.311071		-0.48461	-0.970518	-0.701813	-0.326745	-0.62568
14.7	-0.743238	-0.719727	-1.15861	-0.687258	-0.343539		-0.524915	-1.01754	-0.763391	-0.334583	-0.643593
14.75	-0.792501	-0.699574	-1.24482	-0.683899	-0.396161		-0.507002	-1.0265	-0.743238	-0.334583	-0.630158
14.8	-0.818252	-0.782424	-1.30304	-0.691736	-0.386084		-0.461098	-1.00187	-0.735401	-0.360333	-0.585374
14.85	-0.82385	-0.809295	-1.30304	-0.746597	-0.386084		-0.502523	-0.995149	-0.781305	-0.307712	-0.610005
14.9	-0.846242	-0.79362	-1.39933	-0.757793	-0.431988		-0.533872	-1.02538	-0.770109	-0.337941	-0.640235
14.95	-0.883189	-0.854079	-1.44299	-0.799218	-0.445423		-0.517078	-0.968279	-0.702932	-0.337941	-0.637995
15	-0.871993	-0.916777	-1.45307	-0.76563	-0.410716		-0.504762	-0.93693	-0.687258	-0.309951	-0.613364
15.05	-0.871993	-0.923495	-1.58854	-0.837285	-0.39952		-0.520437	-0.876471	-0.70853	-0.351377	-0.613364
15.1	-0.857438	-0.904461	-1.62549	-0.865275	-0.45662		-0.537231	-0.891026	-0.727564	-0.330104	-0.655909
15.15	-0.915657	-0.898863	-1.61653	-0.88095	-0.42751		-0.48461	-0.88095	-0.744358	-0.331224	-0.618962
15.2	-0.87871	-0.959322	-1.63556	-0.923495	-0.359214		-0.504762	-0.875352	-0.773468	-0.31331	-0.671584
15.25	-0.840644	-0.99403	-1.68035	-0.957083	-0.451021		-0.495806	-0.85184	-0.796979	-0.311071	-0.658148
15.3	-0.948126	-0.970518	-1.64788	-0.955963	-0.495806		-0.495806	-0.898863	-0.782424	-0.320028	-0.65367
15.35	-0.969398	-0.96492	-1.62549	-0.983953	-0.448782		-0.445423	-0.860797	-0.786903	-0.325626	-0.636876
15.4	-0.944767	-0.891026	-1.66579	-1.0097	-0.480131		-0.465576	-0.919016	-0.76563	-0.343539	-0.663746
15.45	-0.910059	-0.950365	-1.70162	-1.11719	-0.534992		-0.467816	-0.922375	-0.746597	-0.332343	-0.664866
15.5	-1.00635	-0.970518	-1.81582	-1.12278	-0.573058		-0.462218	-0.905581	-0.763391	-0.324506	-0.648072
15.55	-0.959322	-0.966039	-1.84605	-1.06904	-0.574178		-0.448782	-0.927973	-0.764511	-0.343539	-0.672703
15.6	-0.921255	-0.986192	-1.8147	-1.10263	-0.551786		-0.466696	-0.90894	-0.755554	-0.326745	-0.687258
15.65	-0.979475	-1.01082	-1.75536	-1.10263	-0.557384		-0.463337	-0.917897	-0.711889	-0.305473	-0.686138
15.7	-0.96492	-1.04105	-1.76768	-1.11607	-0.594331		-0.476772	-0.898863	-0.739879	-0.273004	-0.688378
15.75	-1.01194	-1.11719	-1.77663	-1.07912	-0.603288		-0.473414	-0.910059	-0.752195	-0.270765	-0.683899
15.8	-1.0668	-1.14518	-1.80238	-1.07016	-0.645833		-0.490208	-0.882069	-0.732042	-0.297636	-0.71077
15.85	-1.06456	-1.12054	-1.8203	-1.17317	-0.679421		-0.499164	-0.833926	-0.747717	-0.247253	-0.740999
15.9	-1.09367	-1.16757	-1.8662	-1.21571	-0.657029		-0.5126	-0.919016	-0.754434	-0.25733	-0.697334
15.95	-1.11383	-1.15861	-1.90987	-1.25714	-0.672703		-0.534992	-0.871993	-0.751075	-0.267406	-0.720846
16	-1.14853	-1.16197	-1.93786	-1.30192	-0.714128		-0.550666	-0.886548	-0.780185	-0.251732	-0.696215
16.05	-1.20452	-1.18548	-1.91994	-1.32655	-0.70853		-0.519317	-0.911179	-0.816013	-0.210306	-0.689497
16.1	-1.18884	-1.21459	-1.90875	-1.43739	-0.674942		-0.536111	-0.898863	-0.783544	-0.267406	-0.732042
16.15	-1.21907	-1.18548	-1.88859	-1.46762	-0.71077		-0.521557	-0.910059	-0.799218	-0.217024	-0.723085
16.2	-1.32095	-1.19108	-1.855	-1.54599	-0.695095		-0.490208	-0.920136	-0.768989	-0.222622	-0.687258
16.25	-1.31424	-1.28513	-1.8774	-1.60757	-0.704052		-0.5126	-0.903342	-0.757793	-0.278602	-0.693976
16.3	-1.28625	-1.35902	-1.94345	-1.62213	-0.695095		-0.481251	-0.874232	-0.803697	-0.232699	-0.761152
16.35	-1.27729	-1.44635	-2.00167	-1.62996	-0.720846		-0.522676	-0.911179	-0.79362	-0.243895	-0.689497
16.4	-1.30416	-1.49449	-2.03862	-1.56503	-0.749956		-0.490208	-0.945887	-0.751075	-0.255091	-0.672703
16.45	-1.29408	-1.46874	-2.06101	-1.55831	-0.781305		-0.491327	-0.950365	-0.743238	-0.241655	-0.730923
16.5	-1.28401	-1.52136	-2.07557	-1.59974	-0.827209		-0.546188	-0.93581	-0.756673	-0.238297	-0.734281
16.55	-1.29408	-1.57846	-2.09124	-1.60197	-0.813773		-0.495806	-0.966039	-0.79474	-0.231579	-0.697334
16.6	-1.35342	-1.57398	-2.07557	-1.64788	-0.90782		-0.447663	-1.00075	-0.826089	-0.296516	-0.701813
16.65	-1.40828	-1.59526	-2.15506	-1.63332	-0.929093		-0.475653	-0.958202	-0.79474	-0.274124	-0.713009
16.7	-1.40828	-1.57063	-2.15506	-1.649	-0.920136		-0.527155	-1.01642	-0.820491	-0.245014	-0.761152
16.75	-1.41724	-1.61541	-2.12931	-1.7061	-0.974996		-0.531633	-1.03545	-0.819371	-0.295396	-0.745477
16.8	-1.43179	-1.66243	-2.17969	-1.67923	-0.952604		-0.5126	-0.972757	-0.848481	-0.275244	-0.73876
16.85	-1.42396	-1.63892	-2.23791	-1.68706	-0.913418		-0.550666	-1.0265	-0.838405	-0.243895	-0.762272
16.9	-1.49113	-1.70722	-2.2088	-1.74081	-0.988432		-0.551786	-1.02426	-0.783544	-0.266287	-0.756673
16.95	-1.4721	-1.76432	-2.24687	-1.73409	-1.05561		-0.571939	-0.99179	-0.79586	-0.260689	-0.756673
17	-1.47546	-1.80462	-2.30173	-1.75984	-1.08248		-0.587613	-0.948126	-0.818252	-0.274124	-0.757793
17.05	-1.57063	-1.85053	-2.28941	-1.72401	-1.10039		-0.558504	-1.02202	-0.830567	-0.305473	-0.717487
17.1	-1.58742	-1.86172	-2.2491	-1.76656	-1.06904		-0.578656	-0.995149	-0.76787	-0.273004	-0.748836
17.15	-1.53144	-1.84381	-2.29389	-1.82478	-1.09255		-0.566341	-0.997388	-0.829448	-0.280842	-0.70853
17.2	-1.6322	-1.82813	-2.30397	-1.85053	-1.15749		-0.557384	-0.990671	-0.799218	-0.317789	-0.727564
17.25	-1.67363	-1.83261	-2.37898	-1.89419	-1.19556		-0.562982	-0.93581	-0.745477	-0.300994	-0.770109
17.3	-1.67251	-1.85948	-2.41928	-1.8774	-1.25602		-0.552906	-0.922375	-0.813773	-0.287559	-0.760032
17.35	-1.649	-1.87852	-2.43384	-1.95129	-1.2549		-0.526035	-0.902222	-0.837285	-0.320028	-0.670464
17.4	-1.649	-1.88971	-2.46631	-1.98264	-1.32767		-0.522676	-0.930212	-0.785783	-0.300994	-0.724205
17.45	-1.66355	-1.89307	-2.49878	-2.01063	-1.36798		-0.491327	-0.952604	-0.810414	-0.258449	-0.70853
17.5	-1.68035	-1.95801	-2.54132	-1.97704	-1.43179		-0.549547	-0.929093	-0.877591	-0.303234	-0.68278
17.55	-1.68259	-1.96361	-2.64992	-2.00503	-1.38253		-0.499164	-0.919016	-0.85184	-0.259569	-0.776826
17.6	-1.74976	-1.89083	-2.63985	-2.05877	-1.41836		-0.433108	-0.942528	-0.832807	-0.258449	-0.70965
17.65	-1.81022	-1.99495	-2.6029	-2.01511	-1.46426		-0.464457	-0.961561	-0.874232	-0.300994	-0.689497
17.7	-1.81246	-2.03974	-2.55811	-2.04982	-1.4609		-0.518198	-0.901102	-0.887667	-0.271885	-0.719727
17.75	-1.86844	-1.99495	-2.53124	-2.07781	-1.47098		-0.548427	-0.932451	-0.85072	-0.262928	-0.717487
17.8	-1.90875	-2.06885	-2.52677	-2.12931	-1.52584		-0.574178	-0.933571	-0.870873	-0.296516	-0.706291
17.85	-1.91546	-2.06549	-2.44392	-2.1405	-1.54935		-0.527155	-0.969398	-0.905581	-0.307712	-0.707411
17.9	-1.94793	-2.089	-2.41816	-2.24463	-1.55607		-0.538351	-0.910059	-0.917897	-0.31219	-0.73876
17.95	-1.93897	-2.10692	-2.40809	-2.34315	-1.62437		-0.538351	-0.93581	-0.871993	-0.28532	-0.756673
18	-1.9345	-2.17073	-2.38346	-2.38682	-1.65795		-0.502523	-0.954843	-0.877591	-0.300994	-0.744358
18.05	-1.93114	-2.15394	-2.41145	-2.43608	-1.63668		-0.490208	-0.933571	-0.923495	-0.3413	-0.736521
18.1	-1.90987	-2.11699	-2.40809	-2.54804	-1.67587		-0.54059	-0.902222	-0.912298	-0.348018	-0.774587
18.15	-1.92106	-2.17297	-2.3745	-2.60962	-1.66019		-0.586494	-0.960441	-0.915657	-0.336822	-0.71077
18.2	-1.92666	-2.14498	-2.34875	-2.69359	-1.67699		-0.532753	-0.952604	-0.93581	-0.311071	-0.747717
18.25	-1.91658	-2.17633	-2.39577	-2.78316	-1.70834		-0.56858	-0.929093	-0.875352	-0.318908	-0.702932
18.3	-2.04198	-2.30173	-2.39129	-2.89176	-1.78895		-0.573058	-0.962681	-0.886548	-0.315549	-0.73876
18.35	-2.03302	-2.33531	-2.36666	-2.96565	-1.6893		-0.530513	-0.982834	-0.941408	-0.294277	-0.690617
18.4	-2.03526	-2.35099	-2.45287	-2.94662	-1.66579		-0.532753	-0.938049	-0.88095	-0.265167	-0.698454
18.45	-2.07221	-2.35995	-2.49206	-2.87272	-1.6949		-0.513719	-0.895504	-0.863036	-0.306592	-0.670464
18.5	-2.11587	-2.4316	-2.48422	-2.90071	-1.68147		-0.555145	-0.976116	-0.896624	-0.296516	-0.641354
18.55	-2.09124	-2.52789	-2.55252	-2.91751	-1.62549		-0.555145	-0.914538	-0.873112	-0.278602	-0.663746
18.6	-2.1573	-2.53684	-2.58834	-2.97013	-1.71953		-0.546188	-0.892146	-0.867514	-0.273004	-0.70965
18.65	-2.2547	-2.53124	-2.55028	-3.00036	-1.77999		-0.564102	-0.929093	-0.912298	-0.246134	-0.651431
18.7	-2.23007	-2.56371	-2.5458	-3.01715	-1.76768		-0.537231	-0.927973	-0.888787	-0.214785	-0.664866
18.75	-2.22783	-2.52901	-2.53236	-2.96901	-1.77103		-0.531633	-0.952604	-0.894385	-0.234938	-0.724205
18.8	-2.24687	-2.50102	-2.47414	-2.9914	-1.85612		-0.53947	-0.944767	-0.893265	-0.248373	-0.701813
18.85	-2.23903	-2.50997	-2.50325	-2.98804	-1.92554		-0.513719	-0.901102	-0.830567	-0.189034	-0.661507
18.9	-2.25134	-2.56595	-2.58946	-2.96789	-1.90315		-0.494686	-0.947006	-0.782424	-0.22934	-0.685019
18.95	-2.22671	-2.63201	-2.60738	-2.98356	-1.94009		-0.53947	-0.96492	-0.79474	-0.276363	-0.686138
19	-2.25134	-2.763	-2.69247	-2.96677	-1.9177		-0.554025	-0.932451	-0.818252	-0.225981	-0.68278
19.05	-2.21552	-2.85145	-2.73165	-2.99588	-1.87068		-0.548427	-0.930212	-0.777946	-0.19911	-0.664866
19.1	-2.19872	-2.94102	-2.73501	-3.0026	-1.91994		-0.552906	-0.931332	-0.79362	-0.266287	-0.661507
19.15	-2.25134	-2.95221	-2.7574	-2.96901	-1.93674		-0.519317	-0.954843	-0.817132	-0.262928	-0.702932
19.2	-2.26926	-3.02163	-2.73725	-2.92311	-1.96473		-0.534992	-0.948126	-0.849601	-0.210306	-0.696215
19.25	-2.27038	-3.09217	-2.74509	-2.81786	-2.01735		-0.530513	-0.947006	-0.832807	-0.233818	-0.661507
19.3	-2.30285	-3.14703	-2.73837	-2.79659	-2.03526		-0.547307	-0.923495	-0.784664	-0.246134	-0.673823
19.35	-2.27821	-3.11008	-2.74845	-2.75852	-2.0946		-0.532753	-0.924614	-0.835046	-0.247253	-0.693976
19.4	-2.31404	-3.17054	-2.76188	-2.71038	-2.22335		-0.54059	-0.934691	-0.804816	-0.212546	-0.629039
19.45	-2.30285	-3.13247	-2.74845	-2.70814	-2.31516		-0.517078	-0.899983	-0.805936	-0.210306	-0.686138
19.5	-2.29277	-3.12799	-2.74733	-2.76076	-2.28941		-0.523796	-0.927973	-0.824969	-0.233818	-0.659268
19.55	-2.24015	-3.21532	-2.73053	-2.7227	-2.38905		-0.518198	-0.893265	-0.811534	-0.204708	-0.661507
19.6	-2.16066	-3.21196	-2.7171	-2.70926	-2.42824		-0.514839	-0.889906	-0.792501	-0.264047	-0.640235
19.65	-2.1405	-3.18061	-2.78763	-2.77532	-2.46519		-0.538351	-0.926853	-0.836165	-0.268526	-0.659268
19.7	-2.30508	-3.12911	-2.79659	-2.76412	-2.58722		-0.527155	-0.934691	-0.873112	-0.264047	-0.705172
19.75	-2.40473	-3.17278	-2.85705	-2.75517	-2.66896		-0.536111	-0.962681	-0.804816	-0.223742	-0.670464
19.8	-2.43608	-3.22988	-2.86377	-2.76412	-2.67679		-0.53947	-0.962681	-0.814893	-0.275244	-0.670464
19.85	-2.50661	-3.14255	-2.90295	-2.81674	-2.80219		-0.522676	-0.899983	-0.842883	-0.194632	-0.707411
19.9	-2.57715	-3.0541	-2.89623	-2.86489	-2.81003		-0.496925	-0.910059	-0.847361	-0.221502	-0.747717
19.95	-2.72382	-3.08545	-2.85033	-2.89512	-2.82122		-0.536111	-0.902222	-0.833926	-0.242775	-0.687258
20	-2.81786	-3.03059	-2.87384	-2.84361	-2.84137		-0.564102	-0.90782	-0.79362	-0.252851	-0.749956
20.05	-2.84921	-3.03507	-2.94886	-2.87832	-2.92423		-0.537231	-0.896624	-0.842883	-0.203589	-0.781305
20.1	-2.80331	-3.01603	-2.91751	-2.88952	-2.95557		-0.555145	-0.968279	-0.813773	-0.259569	-0.688378
20.15	-2.79883	-3.03619	-2.93094	-2.8313	-2.97685		-0.559623	-0.924614	-0.827209	-0.214785	-0.687258
20.2	-2.75964	-2.99588	-2.92423	-2.89735	-3.08433		-0.604407	-0.911179	-0.845122	-0.208067	-0.777946
20.25	-2.76748	-2.98468	-2.93318	-2.93094	-3.00036		-0.541709	-0.954843	-0.808175	-0.22822	-0.771228
20.3	-2.77644	-2.96229	-2.90295	-2.86713	-3.00708		-0.549547	-0.904461	-0.818252	-0.217024	-0.786903
20.35	-2.76636	-2.89512	-2.96453	-2.93318	-2.9858		-0.564102	-0.933571	-0.876471	-0.168881	-0.801458
20.4	-2.72606	-2.90519	-2.94774	-2.97685	-2.87272		-0.519317	-0.943647	-0.817132	-0.248373	-0.739879
20.45	-2.79323	-2.8716	-2.92087	-2.98804	-2.88168		-0.45662	-0.919016	-0.79474	-0.239416	-0.764511
20.5	-2.86377	-2.7798	-2.92534	-3.06865	-2.89064		-0.54059	-0.925734	-0.820491	-0.184556	-0.719727
20.55	-2.92534	-2.81786	-2.93766	-3.06418	-2.91415		-0.582015	-0.927973	-0.784664	-0.223742	-0.746597
20.6	-2.92311	-2.78651	-2.97013	-2.997	-2.86824		-0.554025	-0.895504	-0.764511	-0.225981	-0.736521
20.65	-2.92982	-2.73389	-2.99364	-3.00372	-2.81003		-0.522676	-0.876471	-0.789142	-0.152087	-0.697334
20.7	-2.96789	-2.72494	-2.9858	-3.0026	-2.83354		-0.560743	-0.912298	-0.828328	-0.164403	-0.755554
20.75	-3.06194	-2.72382	-3.10448	-2.97013	-2.78763		-0.598809	-0.941408	-0.771228	-0.185675	-0.748836
20.8	-3.09664	-2.70478	-3.17726	-2.98132	-2.71934		-0.571939	-0.867514	-0.808175	-0.157685	-0.76787
20.85	-3.14367	-2.7574	-3.18845	-3.03283	-2.63985		-0.543949	-0.87871	-0.783544	-0.149848	-0.725325
20.9	-3.15262	-2.70254	-3.23324	-3.03954	-2.56931		-0.518198	-0.901102	-0.744358	-0.153207	-0.729803
20.95	-3.11792	-2.72717	-3.26794	-3.04402	-2.5458		-0.536111	-0.87871	-0.754434	-0.222622	-0.758913
21	-3.22316	-2.80891	-3.20972	-3.05186	-2.6085		-0.556264	-0.885428	-0.800338	-0.177838	-0.721966
21.05	-3.17614	-2.84585	-3.23435	-3.05074	-2.56707		-0.519317	-0.847361	-0.796979	-0.119618	-0.757793
21.1	-3.14815	-2.80443	-3.18733	-3.06529	-2.57603		-0.557384	-0.874232	-0.760032	-0.217024	-0.70853
21.15	-3.17502	-2.90071	-3.19293	-3.07649	-2.61857		-0.550666	-0.828328	-0.810414	-0.178958	-0.690617
21.2	-3.1627	-2.98804	-3.24779	-3.06194	-2.67008		-0.59769	-0.821611	-0.818252	-0.135293	-0.732042
21.25	-3.11344	-2.98021	-3.23995	-3.0373	-2.69471		-0.593211	-0.854079	-0.812654	-0.17112	-0.70853
21.3	-3.13471	-2.99812	-3.31609	-3.01603	-2.72046		-0.573058	-0.865275	-0.832807	-0.163283	-0.744358
21.35	-3.09776	-2.98804	-3.3228	-3.02835	-2.64097		-0.562982	-0.842883	-0.831687	-0.164403	-0.706291
21.4	-3.00931	-3.02723	-3.29033	-2.98021	-2.57155		-0.522676	-0.833926	-0.842883	-0.17224	-0.695095
21.45	-2.98356	-3.02835	-3.27578	-3.03507	-2.6488		-0.517078	-0.859677	-0.841763	-0.174479	-0.736521
21.5	-2.94326	-3.12911	-3.26906	-3.04178	-2.65216		-0.562982	-0.87871	-0.842883	-0.185675	-0.732042
21.55	-2.91079	-3.19853	-3.25227	-2.99588	-2.62417		-0.527155	-0.895504	-0.813773	-0.197991	-0.695095
21.6	-2.87944	-3.19069	-3.13807	-2.99924	-2.74397		-0.490208	-0.864155	-0.826089	-0.196871	-0.723085
21.65	-2.91079	-3.19517	-3.14479	-3.04738	-2.80443		-0.554025	-0.867514	-0.816013	-0.177838	-0.713009
21.7	-2.98692	-3.3284	-3.11904	-3.06865	-2.84025		-0.528274	-0.873112	-0.76563	-0.190154	-0.746597
21.75	-2.98804	-3.32728	-3.09105	-3.03507	-2.86713		-0.54059	-0.894385	-0.805936	-0.178958	-0.720846
21.8	-3.00372	-3.28922	-3.12575	-3.10672	-2.94102		-0.504762	-0.828328	-0.809295	-0.17224	-0.698454
21.85	-2.98916	-3.34072	-3.09776	-3.13695	-2.91527		-0.507002	-0.875352	-0.786903	-0.20023	-0.744358
21.9	-2.98021	-3.36423	-3.05074	-3.18061	-2.85145		-0.556264	-0.810414	-0.742119	-0.190154	-0.715248
21.95	-2.92758	-3.3452	-2.99812	-3.27466	-2.84585		-0.546188	-0.786903	-0.802577	-0.186795	-0.657029
22	-2.93542	-3.37542	-2.97461	-3.26234	-2.85145		-0.552906	-0.85072	-0.819371	-0.210306	-0.706291
22.05	-2.94438	-3.43476	-3.02947	-3.27242	-2.79435		-0.617843	-0.857438	-0.801458	-0.189034	-0.698454
22.1	-2.8716	-3.45268	-2.98244	-3.27914	-2.81003		-0.574178	-0.855199	-0.845122	-0.215904	-0.651431
22.15	-2.90743	-3.4482	-2.96453	-3.24331	-2.80107		-0.550666	-0.887667	-0.817132	-0.225981	-0.670464
22.2	-2.92534	-3.47731	-2.98804	-3.21868	-2.84025		-0.537231	-0.90894	-0.762272	-0.223742	-0.753315
22.25	-2.91303	-3.52433	-2.96789	-3.17837	-2.79995		-0.571939	-0.860797	-0.809295	-0.175599	-0.726444
22.3	-2.95557	-3.58031	-2.93654	-3.16382	-2.87272		-0.543949	-0.833926	-0.802577	-0.219263	-0.698454
22.35	-2.94438	-3.61726	-2.93766	-3.22204	-2.88056		-0.546188	-0.827209	-0.773468	-0.222622	-0.70853
22.4	-3.01939	-3.64749	-2.91079	-3.21084	-2.8884		-0.526035	-0.886548	-0.747717	-0.211426	-0.687258
22.45	-3.04962	-3.64525	-2.89176	-3.18621	-2.99588		-0.451021	-0.832807	-0.786903	-0.223742	-0.70853
22.5	-3.0373	-3.67548	-2.88168	-3.24443	-3.02611		-0.502523	-0.788022	-0.746597	-0.214785	-0.65255
22.55	-3.0026	-3.74937	-2.85145	-3.20413	-2.98468		-0.537231	-0.847361	-0.774587	-0.217024	-0.632397
22.6	-2.9858	-3.71242	-2.83354	-3.26794	-3.01939		-0.476772	-0.831687	-0.749956	-0.225981	-0.617843
22.65	-3.02275	-3.7113	-2.85145	-3.29481	-3.04738		-0.513719	-0.813773	-0.789142	-0.180077	-0.644713
22.7	-2.95221	-3.67772	-2.79211	-3.32616	-2.95221		-0.510361	-0.79362	-0.796979	-0.166642	-0.678301
22.75	-2.97125	-3.64973	-2.7003	-3.34631	-2.9858		-0.515959	-0.828328	-0.796979	-0.126336	-0.663746
22.8	-2.97125	-3.59263	-2.68911	-3.33288	-2.9511		-0.500284	-0.783544	-0.801458	-0.0972263	-0.65479
22.85	-2.96005	-3.5624	-2.69359	-3.27578	-2.9287		-0.48237	-0.755554	-0.783544	-0.14313	-0.669344
22.9	-2.9858	-3.44484	-2.64209	-3.25563	-2.88616		-0.502523	-0.788022	-0.775707	-0.110662	-0.674942
22.95	-3.04514	-3.32616	-2.66896	-3.2198	-2.89735		-0.45438	-0.688378	-0.721966	-0.0681166	-0.68054
23	-3.10224	-3.29369	-2.66448	-3.16718	-2.88392		-0.491327	-0.724205	-0.754434	-0.128575	-0.70853
23.05	-3.09552	-3.27354	-2.6544	-3.14815	-2.85705		-0.513719	-0.761152	-0.786903	-0.133054	-0.721966
23.1	-3.11232	-3.16494	-2.66896	-3.13471	-2.89959		-0.492447	-0.729803	-0.761152	-0.107303	-0.669344
23.15	-3.19853	-3.14591	-2.67567	-3.12016	-2.88392		-0.442065	-0.721966	-0.772348	-0.0938675	-0.730923
23.2	-3.21308	-3.14591	-2.71598	-3.10336	-2.85705		-0.48237	-0.700693	-0.754434	-0.0781931	-0.711889
23.25	-3.15262	-3.09776	-2.67343	-3.14927	-2.8772		-0.502523	-0.691736	-0.753315	-0.098346	-0.661507
23.3	-3.231	-3.04066	-2.66784	-3.0944	-2.87272		-0.5126	-0.676062	-0.783544	-0.0961067	-0.73764
23.35	-3.2825	-3.02499	-2.66672	-3.09888	-2.82458		-0.565221	-0.693976	-0.73764	-0.100585	-0.717487
23.4	-3.31385	-3.05074	-2.6544	-3.13807	-2.81898		-0.548427	-0.739879	-0.716368	-0.098346	-0.701813
23.45	-3.28922	-3.05186	-2.60178	-3.18733	-2.91863		-0.517078	-0.736521	-0.783544	-0.0524421	-0.689497
23.5	-3.28474	-3.03059	-2.62753	-3.15374	-2.92982		-0.579776	-0.673823	-0.763391	-0.0255716	-0.671584
23.55	-3.28698	-3.08321	-2.64432	-3.08881	-2.83242		-0.570819	-0.700693	-0.762272	-0.0367677	-0.68166
23.6	-3.29033	-3.0597	-2.61074	-3.11456	-2.91079		-0.526035	-0.711889	-0.730923	-0.0602794	-0.65255
23.65	-3.32168	-3.06306	-2.61521	-3.0429	-2.92646		-0.54059	-0.65255	-0.73876	-0.0714754	-0.660388
23.7	-3.24331	-3.06641	-2.56707	-2.99812	-2.88392		-0.584254	-0.723085	-0.756673	-0.0345285	-0.685019
23.75	-3.23212	-3.04626	-2.58834	-3.01491	-2.89847		-0.532753	-0.725325	-0.728683	-0.0199736	-0.673823
23.8	-3.25003	-3.02163	-2.5973	-3.03283	-2.95221		-0.582015	-0.701813	-0.70965	-0.0882695	-0.714128
23.85	-3.22876	-3.06641	-2.52901	-2.98468	-2.89512		-0.59657	-0.68278	-0.739879	-0.061399	-0.714128
23.9	-3.17837	-3.08433	-2.50325	-3.00036	-2.87608		-0.580896	-0.677182	-0.745477	-0.0647578	-0.695095
23.95	-3.15934	-3.1	-2.55476	-2.997	-2.92199		-0.53947	-0.659268	-0.671584	-0.0591598	-0.697334
24	-3.21756	-3.12016	-2.53348	-2.8828	-2.90855		-0.562982	-0.690617	-0.691736	-0.0434853	-0.719727
24.05	-3.19181	-3.1683	-2.49206	-2.81338	-2.84585		-0.542829	-0.674942	-0.718607	-0.018854	-0.68166
24.1	-3.11008	-3.12911	-2.53348	-2.8313	-2.88504		-0.515959	-0.700693	-0.714128	-0.0210932	-0.65367
24.15	-3.10112	-3.07649	-2.53124	-2.83914	-2.90519		-0.503643	-0.668225	-0.696215	-0.0434853	-0.702932
24.2	-3.10896	-3.04626	-2.44727	-2.76972	-2.86041		-0.48461	-0.701813	-0.707411	0.012495	-0.706291
24.25	-3.07313	-3.02051	-2.46519	-2.70478	-2.78539		-0.457739	-0.646952	-0.725325	-0.00765794	-0.691736
24.3	-3.07537	-2.95445	-2.4887	-2.73277	-2.8257		-0.449902	-0.601048	-0.701813	-0.0636382	-0.735401
24.35	-3.08097	-2.90519	-2.48646	-2.71934	-2.77868		-0.504762	-0.617843	-0.688378	0.00241851	-0.719727
24.4	-2.97237	-2.95893	-2.49542	-2.66224	-2.69583		-0.507002	-0.644713	-0.695095	0.0203322	-0.701813
24.45	-3.00931	-2.91751	-2.44392	-2.69471	-2.74061		-0.499164	-0.621201	-0.70853	0.0214518	-0.749956
24.5	-3.04626	-2.88728	-2.43272	-2.68575	-2.69359		-0.508121	-0.612245	-0.686138	-0.00877754	-0.70853
24.55	-3.02947	-2.88616	-2.38122	-2.65328	-2.69918		-0.477892	-0.65479	-0.717487	0.0360067	-0.707411
24.6	-3.02387	-2.88728	-2.33755	-2.66224	-2.74509		-0.492447	-0.669344	-0.744358	0.0192126	-0.733162
24.65	-2.99476	-2.87048	-2.35883	-2.62529	-2.74845		-0.443184	-0.634637	-0.724205	-0.0356481	-0.720846
24.7	-2.99028	-2.90967	-2.37562	-2.62753	-2.72717		-0.389443	-0.615603	-0.717487	0.00241851	-0.700693
24.75	-3.00036	-2.91079	-2.33084	-2.66448	-2.74397		-0.451021	-0.660388	-0.754434	0.0169734	-0.689497
24.8	-3.01491	-2.92646	-2.30061	-2.62529	-2.7227		-0.491327	-0.646952	-0.751075	0.0012989	-0.70965
24.85	-3.00372	-2.99588	-2.34987	-2.60178	-2.63089		-0.423031	-0.612245	-0.697334	0.00913614	-0.732042
24.9	-2.92423	-3.02051	-2.35435	-2.65888	-2.6432		-0.425271	-0.669344	-0.73764	-0.00317952	-0.744358
24.95	-2.91863	-2.97909	-2.3286	-2.65776	-2.65104		-0.451021	-0.604407	-0.71077	-0.0177344	-0.702932
25	-2.94662	-2.99028	-2.29949	-2.63313	-2.66		-0.451021	-0.566341	-0.717487	-0.0289304	-0.671584
25.05	-2.95557	-3.04626	-2.29613	-2.61969	-2.68015		-0.443184	-0.633517	-0.727564	-0.00765794	-0.683899
25.1	-2.93542	-3.07649	-2.27486	-2.68911	-2.68127		-0.475653	-0.657029	-0.705172	-0.0412461	-0.693976
25.15	-2.87944	-3.02611	-2.24463	-2.64544	-2.69471		-0.4555	-0.588733	-0.65479	-0.0390069	-0.635756
25.2	-2.90295	-3.1112	-2.20432	-2.64432	-2.65776		-0.453261	-0.626799	-0.685019	-0.00765794	-0.644713
25.25	-2.894	-3.15262	-2.2144	-2.63761	-2.66672		-0.438706	-0.640235	-0.713009	0.00465772	-0.687258
25.3	-2.90407	-3.07537	-2.18865	-2.5402	-2.69695		-0.444304	-0.633517	-0.71077	-0.00989715	-0.651431
25.35	-2.88952	-3.09552	-2.15618	-2.46183	-2.65328		-0.463337	-0.630158	-0.689497	0.0102557	-0.658148
25.4	-2.85033	-3.11344	-2.21216	-2.40249	-2.62753		-0.449902	-0.607766	-0.668225	0.0102557	-0.659268
25.45	-2.84809	-3.05186	-2.16961	-2.41145	-2.68351		-0.45438	-0.644713	-0.677182	-0.0210932	-0.655909
25.5	-2.81338	-3.01379	-2.13379	-2.3633	-2.66448		-0.458859	-0.630158	-0.727564	0.0102557	-0.598809
25.55	-2.86824	-3.07313	-2.16178	-2.33196	-2.6085		-0.444304	-0.627919	-0.749956	-0.0289304	-0.643593
25.6	-2.83018	-3.04514	-2.15506	-2.3286	-2.61745		-0.464457	-0.587613	-0.764511	-0.0502029	-0.648072
25.65	-2.78316	-2.97797	-2.15954	-2.33084	-2.65664		-0.447663	-0.623441	-0.727564	0.0102557	-0.59545
25.7	-2.79547	-2.94102	-2.13043	-2.31628	-2.61857		-0.391682	-0.667105	-0.730923	0.0337675	-0.643593
25.75	-2.79659	-2.90855	-2.11251	-2.27821	-2.58946		-0.480131	-0.641354	-0.730923	-0.0356481	-0.62456
25.8	-2.80779	-2.89623	-2.11699	-2.31628	-2.62305		-0.45662	-0.610005	-0.73764	-0.0233324	-0.605527
25.85	-2.7003	-2.84697	-2.11475	-2.28157	-2.58163		-0.410716	-0.576417	-0.734281	0.0304086	-0.615603
25.9	-2.64097	-2.79323	-2.10244	-2.29613	-2.59282		-0.448782	-0.635756	-0.734281	-0.0154952	-0.621201
25.95	-2.69583	-2.79435	-2.15058	-2.31292	-2.6029		-0.418553	-0.616723	-0.732042	0.0113754	-0.56746
26	-2.68911	-2.80107	-2.11587	-2.29501	-2.56595		-0.417433	-0.571939	-0.771228	0.0102557	-0.557384
26.05	-2.63425	-2.83242	-2.06325	-2.33196	-2.55811		-0.461098	-0.59769	-0.753315	0.0169734	-0.590972
26.1	-2.63425	-2.78092	-2.04758	-2.34651	-2.57827		-0.467816	-0.566341	-0.726444	0.000179299	-0.604407
26.15	-2.6141	-2.76412	-2.02966	-2.33643	-2.6141		-0.462218	-0.593211	-0.782424	0.0147342	-0.537231
26.2	-2.59058	-2.74397	-1.96025	-2.3286	-2.57715		-0.438706	-0.547307	-0.785783	-0.0233324	-0.59545
26.25	-2.60402	-2.75852	-1.94121	-2.3286	-2.58834		-0.437586	-0.594331	-0.704052	-0.0468441	-0.56746
26.3	-2.6085	-2.7227	-2.02183	-2.35323	-2.62081		-0.392802	-0.594331	-0.756673	0.012495	-0.549547
26.35	-2.58275	-2.67455	-2.00839	-2.36442	-2.63089		-0.411835	-0.533872	-0.776826	-0.0143756	-0.562982
26.4	-2.57043	-2.65216	-1.98376	-2.34539	-2.56483		-0.411835	-0.579776	-0.740999	-0.00877754	-0.560743
26.45	-2.55252	-2.6141	-2.01287	-2.31628	-2.50773		-0.442065	-0.570819	-0.742119	0.0449635	-0.548427
26.5	-2.56371	-2.56259	-1.98936	-2.3174	-2.4943		-0.417433	-0.529394	-0.755554	0.023691	-0.532753
26.55	-2.57827	-2.60514	-1.9804	-2.26702	-2.44615		-0.467816	-0.565221	-0.730923	0.029289	-0.517078
26.6	-2.52341	-2.54356	-1.95801	-2.17073	-2.4316		-0.42639	-0.605527	-0.71077	0.00241851	-0.546188
26.65	-2.54692	-2.60626	-1.96473	-2.1517	-2.37338		-0.42751	-0.531633	-0.723085	0.0270498	-0.533872
26.7	-2.557	-2.63089	-1.95913	-2.19089	-2.32412		-0.423031	-0.557384	-0.73876	0.0248106	-0.510361
26.75	-2.53572	-2.54132	-1.92218	-2.17073	-2.32188		-0.444304	-0.594331	-0.689497	0.0102557	-0.504762
26.8	-2.58834	-2.55923	-1.91098	-2.1002	-2.33419		-0.424151	-0.545068	-0.679421	0.0214518	-0.542829
26.85	-2.53796	-2.62417	-1.90987	-2.07669	-2.31404		-0.45662	-0.533872	-0.679421	0.0348871	-0.559623
26.9	-2.47303	-2.57043	-1.88635	-2.12259	-2.34651		-0.429749	-0.545068	-0.740999	0.0203322	-0.496925
26.95	-2.45175	-2.48086	-1.92106	-2.12595	-2.36778		-0.402878	-0.53947	-0.692856	-0.00429912	-0.537231
27	-2.43272	-2.52789	-1.89755	-2.0946	-2.32412		-0.420792	-0.546188	-0.700693	0.0102557	-0.548427
27.05	-2.35435	-2.54804	-1.86172	-2.15282	-2.26926		-0.447663	-0.577537	-0.727564	0.00913614	-0.468935
27.1	-2.32524	-2.45735	-1.8774	-2.10915	-2.27933		-0.405118	-0.548427	-0.677182	0.0012989	-0.541709
27.15	-2.27038	-2.47414	-1.84941	-2.06213	-2.3062		-0.381606	-0.531633	-0.661507	-0.0266912	-0.542829
27.2	-2.28269	-2.43272	-1.80126	-2.07109	-2.28493		-0.421912	-0.551786	-0.672703	-0.0311696	-0.500284
27.25	-2.23343	-2.41481	-1.80014	-2.06885	-2.29837		-0.428629	-0.564102	-0.645833	0.00577732	-0.530513
27.3	-2.20432	-2.42936	-1.76991	-2.02406	-2.31068		-0.418553	-0.550666	-0.672703	-0.0367677	-0.560743
27.35	-2.17969	-2.40697	-1.7576	-1.99831	-2.22895		-0.388324	-0.501404	-0.683899	-0.0378873	-0.533872
27.4	-2.19424	-2.3689	-1.76544	-1.9692	-2.2088		-0.405118	-0.557384	-0.646952	0.0281694	-0.498045
27.45	-2.14274	-2.38458	-1.72065	-1.95241	-2.18753		-0.391682	-0.529394	-0.689497	0.0012989	-0.559623
27.5	-2.15842	-2.38122	-1.70722	-1.94009	-2.20992		-0.4555	-0.503643	-0.68278	-0.000940306	-0.521557
27.55	-2.19201	-2.37002	-1.72289	-1.96697	-2.18753		-0.421912	-0.579776	-0.65367	0.0360067	-0.522676
27.6	-2.1629	-2.3801	-1.70722	-1.99048	-2.19648		-0.348018	-0.537231	-0.674942	-0.0154952	-0.494686
27.65	-2.13267	-2.34203	-1.66803	-1.95353	-2.18193		-0.384965	-0.520437	-0.702932	-0.0490833	-0.527155
27.7	-2.12483	-2.40921	-1.68147	-1.95689	-2.16961		-0.374888	-0.554025	-0.674942	-0.0255716	-0.528274
27.75	-2.06101	-2.34539	-1.66019	-1.96025	-2.18417		-0.37153	-0.551786	-0.686138	-0.018854	-0.507002
27.8	-2.07109	-2.34427	-1.61317	-1.87292	-2.15506		-0.382726	-0.552906	-0.689497	-0.0423657	-0.54059
27.85	-2.05765	-2.35547	-1.63556	-1.84941	-2.09572		-0.368171	-0.524915	-0.689497	-0.0289304	-0.496925
27.9	-1.95913	-2.2715	-1.65012	-1.85389	-2.04534		-0.406237	-0.491327	-0.650311	-0.000940306	-0.517078
27.95	-1.99719	-2.21328	-1.64116	-1.8147	-2.05765		-0.423031	-0.500284	-0.659268	-0.00429912	-0.541709
28	-1.99831	-2.22447	-1.58966	-1.77887	-2.01063		-0.443184	-0.51148	-0.620082	-0.0457245	-0.495806
28.05	-1.99495	-2.21776	-1.62213	-1.81022	-2.02854		-0.420792	-0.508121	-0.649192	0.00801654	-0.475653
28.1	-1.94681	-2.22895	-1.59526	-1.77551	-1.99384		-0.433108	-0.445423	-0.627919	0.00801654	-0.473414
28.15	-1.93562	-2.22335	-1.49673	-1.72513	-1.93897		-0.372649	-0.48349	-0.65255	-0.000940306	-0.560743
28.2	-1.9692	-2.19424	-1.5863	-1.71841	-1.94457		-0.380486	-0.529394	-0.661507	-0.0154952	-0.492447
28.25	-1.93562	-2.11587	-1.57734	-1.71617	-1.91546		-0.318908	-0.5126	-0.583135	0.00353811	-0.480131
28.3	-1.89867	-2.15058	-1.52696	-1.68035	-1.90651		-0.386084	-0.509241	-0.580896	0.00241851	-0.56858
28.35	-1.82366	-2.08676	-1.51465	-1.66579	-1.93002		-0.391682	-0.48349	-0.649192	-0.00205991	-0.546188
28.4	-1.87628	-2.08116	-1.5404	-1.66131	-1.88859		-0.318908	-0.472294	-0.592092	-0.0199736	-0.479012
28.45	-1.8662	-2.10692	-1.53256	-1.62773	-1.86732		-0.36929	-0.474533	-0.603288	0.012495	-0.522676
28.5	-1.82925	-2.07221	-1.50457	-1.61429	-1.8606		-0.434227	-0.461098	-0.650311	-0.0390069	-0.487968
28.55	-1.85053	-2.07109	-1.50345	-1.56391	-1.87404		-0.429749	-0.462218	-0.579776	-0.0255716	-0.48461
28.6	-1.85053	-2.07333	-1.49225	-1.55159	-1.82701		-0.416314	-0.437586	-0.538351	-0.0199736	-0.491327
28.65	-1.85948	-1.99384	-1.48777	-1.48554	-1.85277		-0.431988	-0.419673	-0.564102	-0.0446049	-0.48349
28.7	-1.81022	-1.97368	-1.46986	-1.50905	-1.81806		-0.403998	-0.495806	-0.59545	-0.0177344	-0.470055
28.75	-1.78895	-1.97592	-1.48106	-1.51129	-1.78783		-0.468935	-0.481251	-0.541709	0.0102557	-0.513719
28.8	-1.81694	-1.95241	-1.47098	-1.52584	-1.8259		-0.436467	-0.480131	-0.59657	0.0214518	-0.5126
28.85	-1.76991	-1.96025	-1.47658	-1.49785	-1.83149		-0.402878	-0.493566	-0.634637	0.0483223	-0.474533
28.9	-1.71841	-1.96808	-1.46762	-1.45531	-1.82813		-0.425271	-0.445423	-0.604407	0.0192126	-0.473414
28.95	-1.67587	-1.9121	-1.47322	-1.50345	-1.78895		-0.428629	-0.448782	-0.537231	-0.00317952	-0.522676
29	-1.69714	-1.91658	-1.47322	-1.48106	-1.76656		-0.408477	-0.433108	-0.561862	0.0393655	-0.521557
29.05	-1.67363	-1.96137	-1.51912	-1.44075	-1.79567		-0.42751	-0.42639	-0.586494	0.0427243	-0.526035
29.1	-1.69938	-1.93562	-1.44075	-1.37581	-1.73969		-0.4555	-0.453261	-0.576417	-0.0266912	-0.501404
29.15	-1.6893	-1.9289	-1.4609	-1.39037	-1.66915		-0.412955	-0.448782	-0.571939	-0.0166148	-0.500284
29.2	-1.65572	-1.90203	-1.4777	-1.37358	-1.72289		-0.437586	-0.417433	-0.574178	0.0438439	-0.499164
29.25	-1.68147	-1.89979	-1.44747	-1.34782	-1.70498		-0.435347	-0.430869	-0.56746	0.0102557	-0.507002
29.3	-1.67251	-1.87404	-1.42844	-1.33887	-1.68147		-0.364812	-0.457739	-0.566341	-0.024452	-0.504762
29.35	-1.59526	-1.82366	-1.43515	-1.34894	-1.62773		-0.395041	-0.470055	-0.574178	-0.00317952	-0.503643
29.4	-1.62549	-1.77439	-1.37246	-1.2896	-1.62101		-0.391682	-0.466696	-0.593211	-0.00541873	-0.502523
29.45	-1.59302	-1.82142	-1.35118	-1.22803	-1.60869		-0.42751	-0.475653	-0.56746	-0.00877754	-0.507002
29.5	-1.54711	-1.79902	-1.34894	-1.25042	-1.61541		-0.376008	-0.4555	-0.523796	-0.0457245	-0.493566
29.55	-1.60309	-1.81134	-1.32767	-1.22243	-1.62437		-0.418553	-0.409596	-0.546188	-0.013256	-0.474533
29.6	-1.56391	-1.80462	-1.28401	-1.18436	-1.59414		-0.415194	-0.429749	-0.542829	-0.0468441	-0.528274
29.65	-1.54935	-1.75984	-1.31983	-1.19444	-1.62325		-0.384965	-0.444304	-0.602168	-0.0322893	-0.522676
29.7	-1.55607	-1.77775	-1.28177	-1.16981	-1.64004		-0.345779	-0.442065	-0.602168	-0.0468441	-0.471174
29.75	-1.52584	-1.83037	-1.2549	-1.14965	-1.61093		-0.381606	-0.473414	-0.53947	-0.0322893	-0.481251
29.8	-1.49561	-1.77215	-1.23474	-1.1351	-1.60533		-0.381606	-0.416314	-0.576417	-0.0255716	-0.5126
29.85	-1.49337	-1.70386	-1.27057	-1.14518	-1.5919		-0.360333	-0.411835	-0.571939	-0.00765794	-0.498045
29.9	-1.44859	-1.71281	-1.27057	-1.03434	-1.60981		-0.321147	-0.420792	-0.530513	-0.0199736	-0.48237
29.95	-1.46538	-1.67699	-1.25378	-1.06009	-1.56055		-0.379367	-0.457739	-0.578656	-0.00877754	-0.499164
30	-1.43067	-1.61765	-1.22915	-1.10599	-1.49449		-0.384965	-0.466696	-0.608886	0.0360067	-0.421912
30.05	-1.41052	-1.68594	-1.28177	-1.09927	-1.53368		-0.364812	-0.474533	-0.576417	0.0203322	-0.436467
30.1	-1.41836	-1.6546	-1.22579	-1.05673	-1.55047		-0.368171	-0.502523	-0.537231	0.00465772	-0.448782
30.15	-1.38813	-1.60533	-1.24146	-1.06344	-1.4609		-0.388324	-0.435347	-0.616723	-0.0289304	-0.452141
30.2	-1.39485	-1.58182	-1.22915	-1.04329	-1.51465		-0.381606	-0.391682	-0.611125	0.029289	-0.5126
30.25	-1.38365	-1.55383	-1.15973	-1.03881	-1.518		-0.39952	-0.423031	-0.59769	0.0639968	-0.515959
30.3	-1.36686	-1.53256	-1.16085	-1.01194	-1.4833		-0.372649	-0.428629	-0.634637	0.0382459	-0.566341
30.35	-1.37358	-1.50121	-1.21683	-1.04217	-1.51017		-0.350257	-0.3984	-0.639115	-0.0199736	-0.524915
30.4	-1.3691	-1.51465	-1.22467	-1.01194	-1.44299		-0.351377	-0.443184	-0.635756	-0.00541873	-0.473414
30.45	-1.30304	-1.45307	-1.13174	-0.981714	-1.47882		-0.298755	-0.411835	-0.59769	0.0136146	-0.522676
30.5	-1.26273	-1.47322	-1.18212	-1.0097	-1.51241		-0.343539	-0.356975	-0.651431	-0.00653833	-0.481251
30.55	-1.32207	-1.45307	-1.16645	-0.970518	-1.45083		-0.325626	-0.425271	-0.641354	0.0012989	-0.435347
30.6	-1.30192	-1.38365	-1.1463	-1.00523	-1.45419		-0.2842	-0.446543	-0.607766	0.00801654	-0.453261
30.65	-1.22131	-1.40604	-1.19892	-0.996269	-1.43963		-0.296516	-0.437586	-0.639115	0.00577732	-0.440945
30.7	-1.29408	-1.35454	-1.12166	-0.990671	-1.44187		-0.293157	-0.442065	-0.644713	0.0192126	-0.436467
30.75	-1.28625	-1.32543	-1.08472	-0.953724	-1.37358		-0.302114	-0.459978	-0.606646	0.0192126	-0.416314
30.8	-1.25938	-1.31871	-1.09144	-0.87983	-1.39933		-0.276363	-0.425271	-0.645833	-0.0255716	-0.458859
30.85	-1.22803	-1.26385	-1.08248	-0.969398	-1.36798		-0.25733	-0.400639	-0.621201	-0.024452	-0.440945
30.9	-1.23027	-1.27057	-1.10711	-0.943647	-1.3064		-0.294277	-0.429749	-0.571939	0.00801654	-0.409596
30.95	-1.21459	-1.23474	-1.08584	-0.961561	-1.3064		-0.274124	-0.359214	-0.570819	-0.0210932	-0.471174
31	-1.18772	-1.24146	-1.09032	-0.866395	-1.29968		-0.241655	-0.388324	-0.577537	-0.0345285	-0.424151
31.05	-1.17653	-1.21795	-1.09703	-0.887667	-1.2605		-0.210306	-0.377128	-0.594331	-0.00429912	-0.437586
31.1	-1.21235	-1.18996	-1.07464	-0.888787	-1.25266		-0.274124	-0.367051	-0.575298	-0.013256	-0.458859
31.15	-1.16309	-1.15301	-1.07464	-0.861916	-1.23251		-0.264047	-0.382726	-0.577537	-0.00205991	-0.459978
31.2	-1.20675	-1.16421	-1.09703	-0.871993	-1.23251		-0.212546	-0.389443	-0.577537	-0.024452	-0.42639
31.25	-1.21123	-1.10039	-1.05673	-0.867514	-1.20563		-0.275244	-0.361453	-0.59545	-0.0110168	-0.435347
31.3	-1.13174	-1.06233	-1.07464	-0.844003	-1.2493		-0.242775	-0.37153	-0.579776	0.0337675	-0.45662
31.35	-1.13286	-1.13286	-1.06792	-0.809295	-1.24594		-0.248373	-0.373769	-0.588733	-0.0154952	-0.443184
31.4	-1.12838	-1.09255	-1.06233	-0.809295	-1.15861		-0.252851	-0.391682	-0.560743	0.05504	-0.418553
31.45	-1.12838	-1.09815	-1.00523	-0.819371	-1.1407		-0.247253	-0.412955	-0.562982	-0.018854	-0.412955
31.5	-1.11495	-1.06233	-1.06009	-0.808175	-1.22467		-0.196871	-0.39952	-0.529394	-0.0199736	-0.417433
31.55	-1.1407	-1.07352	-1.05337	-0.796979	-1.17876		-0.205828	-0.386084	-0.582015	0.029289	-0.400639
31.6	-1.06904	-1.08584	-1.02202	-0.776826	-1.1351		-0.22934	-0.387204	-0.573058	0.0427243	-0.412955
31.65	-1.05001	-1.05897	-1.06568	-0.776826	-1.13398		-0.241655	-0.387204	-0.558504	-0.0535618	-0.447663
31.7	-1.09032	-1.00187	-1.06121	-0.761152	-1.16197		-0.220383	-0.372649	-0.583135	-0.0289304	-0.39952
31.75	-1.05785	-1.00299	-1.04329	-0.807056	-1.17876		-0.225981	-0.449902	-0.583135	0.0416047	-0.346898
31.8	-1.05001	-1.0265	-1.02762	-0.76563	-1.17205		-0.247253	-0.473414	-0.584254	0.0113754	-0.417433
31.85	-1.03098	-0.978355	-0.999628	-0.720846	-1.13958		-0.232699	-0.42751	-0.575298	0.023691	-0.396161
31.9	-1.02762	-0.9638	-1.04553	-0.790262	-1.11607		-0.168881	-0.408477	-0.56858	0.023691	-0.402878
31.95	-1.00187	-0.943647	-1.04105	-0.801458	-1.09032		-0.212546	-0.415194	-0.599929	-0.018854	-0.387204
32	-1.03322	-0.978355	-1.01194	-0.695095	-1.07912		-0.204708	-0.477892	-0.587613	0.0270498	-0.396161
32.05	-1.04553	-1.00411	-1.0668	-0.690617	-0.981714		-0.215904	-0.400639	-0.5697	0.0393655	-0.37041
32.1	-1.02202	-0.966039	-1.0724	-0.755554	-1.02538		-0.217024	-0.37041	-0.606646	0.05504	-0.377128
32.15	-0.959322	-0.943647	-1.07688	-0.71077	-1.03881		-0.20023	-0.4555	-0.545068	0.0393655	-0.396161
32.2	-0.99179	-0.929093	-1.03322	-0.724205	-0.997388		-0.234938	-0.470055	-0.532753	0.071834	-0.39952
32.25	-1.01978	-0.916777	-1.00746	-0.70853	-0.974996		-0.230459	-0.464457	-0.559623	0.0651164	-0.420792
32.3	-0.930212	-0.902222	-1.05449	-0.725325	-0.99403		-0.225981	-0.463337	-0.587613	0.0561596	-0.448782
32.35	-0.943647	-0.891026	-1.0724	-0.719727	-0.976116		-0.224861	-0.465576	-0.562982	0.0203322	-0.378247
32.4	-0.966039	-0.910059	-1.01642	-0.698454	-0.905581		-0.222622	-0.461098	-0.575298	0.0371263	-0.414075
32.45	-0.902222	-0.874232	-1.04889	-0.68278	-0.921255		-0.212546	-0.462218	-0.629039	0.0136146	-0.407357
32.5	-0.927973	-0.871993	-1.04105	-0.692856	-0.886548		-0.154326	-0.419673	-0.630158	-0.00765794	-0.361453
32.55	-0.99179	-0.863036	-0.990671	-0.659268	-0.831687		-0.211426	-0.471174	-0.629039	0.0774321	-0.382726
32.6	-0.884308	-0.828328	-0.999628	-0.690617	-0.867514		-0.230459	-0.430869	-0.615603	0.0427243	-0.419673
32.65	-0.856318	-0.870873	-1.02986	-0.655909	-0.870873		-0.20023	-0.395041	-0.602168	-0.00429912	-0.418553
32.7	-0.90782	-0.863036	-1.00075	-0.726444	-0.837285		-0.189034	-0.448782	-0.646952	0.0460831	-0.378247
32.75	-0.9067	-0.839524	-0.930212	-0.688378	-0.796979		-0.227101	-0.42751	-0.621201	0.0583988	-0.381606
32.8	-0.854079	-0.828328	-0.953724	-0.637995	-0.821611		-0.220383	-0.420792	-0.585374	0.029289	-0.391682
32.85	-0.838405	-0.829448	-0.953724	-0.661507	-0.783544		-0.219263	-0.408477	-0.614484	0.0539204	-0.376008
32.9	-0.925734	-0.852959	-0.904461	-0.646952	-0.73764		-0.210306	-0.387204	-0.615603	0.0561596	-0.408477
32.95	-0.876471	-0.821611	-0.896624	-0.579776	-0.775707		-0.238297	-0.340181	-0.590972	0.0326479	-0.442065
33	-0.82385	-0.756673	-0.899983	-0.651431	-0.819371		-0.211426	-0.400639	-0.566341	-0.000940306	-0.395041
33.05	-0.873112	-0.76563	-0.891026	-0.674942	-0.748836		-0.210306	-0.354735	-0.601048	0.0528007	-0.362573
33.1	-0.855199	-0.780185	-0.858557	-0.645833	-0.776826		-0.268526	-0.308832	-0.573058	0.097585	-0.451021
33.15	-0.82385	-0.777946	-0.904461	-0.637995	-0.742119		-0.230459	-0.350257	-0.564102	0.0337675	-0.423031
33.2	-0.79362	-0.777946	-0.923495	-0.683899	-0.725325		-0.181197	-0.340181	-0.551786	-0.00317952	-0.364812
33.25	-0.819371	-0.730923	-0.886548	-0.690617	-0.693976		-0.239416	-0.31219	-0.5697	0.0561596	-0.383845
33.3	-0.803697	-0.752195	-0.894385	-0.605527	-0.743238		-0.251732	-0.328985	-0.559623	0.0863889	-0.423031
33.35	-0.807056	-0.733162	-0.888787	-0.582015	-0.673823		-0.261808	-0.278602	-0.533872	0.0326479	-0.383845
33.4	-0.841763	-0.728683	-0.882069	-0.570819	-0.664866		-0.245014	-0.320028	-0.584254	0.0416047	-0.365932
33.45	-0.771228	-0.685019	-0.865275	-0.564102	-0.718607		-0.220383	-0.307712	-0.566341	0.0248106	-0.402878
33.5	-0.744358	-0.701813	-0.87871	-0.48461	-0.696215		-0.223742	-0.292038	-0.576417	-0.00205991	-0.383845
33.55	-0.819371	-0.705172	-0.870873	-0.562982	-0.632397		-0.265167	-0.321147	-0.604407	0.023691	-0.380486
33.6	-0.79362	-0.673823	-0.847361	-0.550666	-0.646952		-0.245014	-0.31331	-0.523796	0.0248106	-0.389443
33.65	-0.761152	-0.690617	-0.863036	-0.504762	-0.673823		-0.177838	-0.280842	-0.556264	-0.0278108	-0.374888
33.7	-0.744358	-0.667105	-0.788022	-0.547307	-0.635756		-0.237177	-0.317789	-0.594331	0.0382459	-0.405118
33.75	-0.716368	-0.68054	-0.833926	-0.542829	-0.560743		-0.274124	-0.31331	-0.562982	-0.00429912	-0.388324
33.8	-0.729803	-0.698454	-0.841763	-0.503643	-0.640235		-0.208067	-0.31219	-0.507002	-0.00877754	-0.362573
33.85	-0.732042	-0.639115	-0.805936	-0.526035	-0.636876		-0.220383	-0.31331	-0.547307	0.0460831	-0.377128
33.9	-0.676062	-0.639115	-0.796979	-0.528274	-0.576417		-0.217024	-0.302114	-0.527155	0.0192126	-0.383845
33.95	-0.701813	-0.660388	-0.82385	-0.465576	-0.574178		-0.176718	-0.330104	-0.523796	0.0012989	-0.340181
34	-0.705172	-0.621201	-0.813773	-0.498045	-0.584254		-0.150967	-0.331224	-0.5126	0.00689693	-0.37041
34.05	-0.713009	-0.65479	-0.804816	-0.495806	-0.565221		-0.212546	-0.248373	-0.542829	-0.00989715	-0.378247
34.1	-0.667105	-0.604407	-0.763391	-0.495806	-0.549547		-0.227101	-0.274124	-0.571939	-0.0233324	-0.334583
34.15	-0.639115	-0.602168	-0.805936	-0.492447	-0.614484		-0.208067	-0.278602	-0.557384	-0.0502029	-0.389443
34.2	-0.700693	-0.606646	-0.818252	-0.486849	-0.575298		-0.190154	-0.258449	-0.571939	0.0248106	-0.415194
34.25	-0.68166	-0.611125	-0.756673	-0.48349	-0.547307		-0.232699	-0.269646	-0.56746	-0.00765794	-0.34242
34.3	-0.633517	-0.637995	-0.785783	-0.463337	-0.564102		-0.180077	-0.234938	-0.565221	-0.0311696	-0.382726
34.35	-0.606646	-0.616723	-0.753315	-0.480131	-0.523796		-0.155446	-0.239416	-0.555145	0.012495	-0.420792
34.4	-0.683899	-0.592092	-0.719727	-0.473414	-0.48349		-0.205828	-0.250612	-0.559623	0.0528007	-0.39728
34.45	-0.665986	-0.615603	-0.760032	-0.440945	-0.485729		-0.189034	-0.25621	-0.559623	0.00465772	-0.39728
34.5	-0.65255	-0.613364	-0.751075	-0.409596	-0.519317		-0.184556	-0.269646	-0.545068	0.0225714	-0.420792
34.55	-0.670464	-0.573058	-0.734281	-0.430869	-0.485729		-0.194632	-0.288679	-0.565221	0.102063	-0.39952
34.6	-0.642474	-0.565221	-0.730923	-0.410716	-0.508121		-0.238297	-0.278602	-0.545068	0.0102557	-0.387204
34.65	-0.620082	-0.579776	-0.702932	-0.373769	-0.490208		-0.17224	-0.247253	-0.533872	0.0214518	-0.395041
34.7	-0.670464	-0.586494	-0.726444	-0.442065	-0.491327		-0.159924	-0.268526	-0.558504	0.05504	-0.420792
34.75	-0.659268	-0.550666	-0.691736	-0.436467	-0.463337		-0.230459	-0.267406	-0.564102	0.0225714	-0.408477
34.8	-0.603288	-0.542829	-0.692856	-0.443184	-0.495806		-0.209187	-0.227101	-0.576417	0.0505615	-0.360333
34.85	-0.605527	-0.543949	-0.711889	-0.449902	-0.477892		-0.181197	-0.276363	-0.523796	0.105422	-0.383845
34.9	-0.59657	-0.543949	-0.721966	-0.414075	-0.39728		-0.154326	-0.213665	-0.499164	0.0561596	-0.376008
34.95	-0.583135	-0.510361	-0.689497	-0.420792	-0.430869		-0.175599	-0.191273	-0.573058	0.0382459	-0.358094
35	-0.564102	-0.54059	-0.70853	-0.417433	-0.48461		-0.204708	-0.258449	-0.530513	0.0886281	-0.401759
35.05	-0.558504	-0.530513	-0.730923	-0.402878	-0.42639		-0.194632	-0.283081	-0.514839	0.0673556	-0.354735
35.1	-0.576417	-0.48237	-0.711889	-0.409596	-0.418553		-0.156565	-0.245014	-0.54059	0.0673556	-0.289798
35.15	-0.549547	-0.468935	-0.704052	-0.396161	-0.463337		-0.210306	-0.248373	-0.536111	0.0651164	-0.354735
35.2	-0.585374	-0.508121	-0.715248	-0.407357	-0.448782		-0.190154	-0.279722	-0.518198	0.0371263	-0.374888
35.25	-0.564102	-0.499164	-0.664866	-0.438706	-0.378247		-0.122977	-0.259569	-0.556264	0.0583988	-0.317789
35.3	-0.559623	-0.435347	-0.631278	-0.380486	-0.433108		-0.167761	-0.274124	-0.542829	0.0371263	-0.382726
35.35	-0.620082	-0.438706	-0.699574	-0.376008	-0.438706		-0.162163	-0.268526	-0.531633	0.0528007	-0.382726
35.4	-0.5697	-0.453261	-0.701813	-0.387204	-0.373769		-0.17224	-0.270765	-0.601048	0.105422	-0.387204
35.45	-0.556264	-0.472294	-0.701813	-0.346898	-0.39728		-0.167761	-0.268526	-0.605527	0.119977	-0.365932
35.5	-0.612245	-0.42639	-0.693976	-0.356975	-0.442065		-0.187914	-0.306592	-0.503643	0.0897477	-0.361453
35.55	-0.657029	-0.428629	-0.71077	-0.345779	-0.373769		-0.189034	-0.273004	-0.530513	0.104303	-0.363692
35.6	-0.565221	-0.438706	-0.68166	-0.332343	-0.382726		-0.177838	-0.255091	-0.545068	0.097585	-0.367051
35.65	-0.584254	-0.446543	-0.660388	-0.336822	-0.412955		-0.167761	-0.247253	-0.479012	0.097585	-0.343539
35.7	-0.627919	-0.408477	-0.68054	-0.367051	-0.377128		-0.137532	-0.265167	-0.551786	0.125575	-0.351377
35.75	-0.5697	-0.4555	-0.699574	-0.348018	-0.344659		-0.14425	-0.266287	-0.559623	0.0595184	-0.345779
35.8	-0.557384	-0.431988	-0.699574	-0.339061	-0.372649		-0.180077	-0.22822	-0.589852	0.103183	-0.37041
35.85	-0.608886	-0.388324	-0.662627	-0.343539	-0.42639		-0.177838	-0.259569	-0.56858	0.113259	-0.294277
35.9	-0.546188	-0.414075	-0.613364	-0.330104	-0.368171		-0.136413	-0.248373	-0.560743	0.0684752	-0.345779
35.95	-0.594331	-0.45662	-0.642474	-0.327865	-0.363692		-0.180077	-0.213665	-0.583135	0.0908673	-0.373769
36	-0.562982	-0.412955	-0.646952	-0.337941	-0.406237		-0.239416	-0.222622	-0.574178	0.0774321	-0.322267
36.05	-0.56858	-0.407357	-0.612245	-0.302114	-0.376008		-0.173359	-0.230459	-0.530513	0.097585	-0.336822
36.1	-0.550666	-0.376008	-0.642474	-0.333463	-0.334583		-0.227101	-0.19911	-0.575298	0.147967	-0.337941
36.15	-0.524915	-0.396161	-0.679421	-0.363692	-0.361453		-0.237177	-0.158805	-0.562982	0.0774321	-0.348018
36.2	-0.520437	-0.379367	-0.616723	-0.358094	-0.349137		-0.182316	-0.25621	-0.586494	0.0987046	-0.337941
36.25	-0.510361	-0.345779	-0.651431	-0.416314	-0.292038		-0.11626	-0.252851	-0.573058	0.108781	-0.34242
36.3	-0.520437	-0.380486	-0.659268	-0.39952	-0.361453		-0.134173	-0.196871	-0.585374	0.161402	-0.361453
36.35	-0.510361	-0.345779	-0.634637	-0.412955	-0.359214		-0.166642	-0.209187	-0.590972	0.149087	-0.323387
36.4	-0.495806	-0.327865	-0.643593	-0.405118	-0.315549		-0.165522	-0.238297	-0.602168	0.117738	-0.345779
36.45	-0.491327	-0.348018	-0.668225	-0.391682	-0.305473		-0.14425	-0.248373	-0.598809	0.146848	-0.37153
36.5	-0.5126	-0.316669	-0.65255	-0.451021	-0.339061		-0.131934	-0.22822	-0.549547	0.0740732	-0.321147
36.55	-0.515959	-0.300994	-0.633517	-0.42639	-0.336822		-0.178958	-0.197991	-0.590972	0.104303	-0.315549
36.6	-0.499164	-0.355855	-0.615603	-0.368171	-0.328985		-0.153207	-0.208067	-0.532753	0.0931065	-0.372649
36.65	-0.517078	-0.330104	-0.636876	-0.388324	-0.275244		-0.101705	-0.184556	-0.541709	0.104303	-0.377128
36.7	-0.490208	-0.315549	-0.583135	-0.387204	-0.276363		-0.126336	-0.184556	-0.589852	0.0908673	-0.352496
36.75	-0.491327	-0.309951	-0.598809	-0.344659	-0.276363		-0.170001	-0.202469	-0.579776	0.0673556	-0.328985
36.8	-0.487968	-0.337941	-0.59769	-0.321147	-0.302114		-0.118499	-0.22934	-0.533872	0.144608	-0.368171
36.85	-0.503643	-0.294277	-0.62568	-0.31331	-0.280842		-0.133054	-0.156565	-0.518198	0.149087	-0.333463
36.9	-0.467816	-0.323387	-0.611125	-0.307712	-0.238297		-0.14425	-0.182316	-0.527155	0.123336	-0.355855
36.95	-0.449902	-0.333463	-0.622321	-0.28532	-0.288679		-0.138652	-0.161044	-0.542829	0.0987046	-0.37153
37	-0.481251	-0.350257	-0.635756	-0.262928	-0.271885		-0.142011	-0.159924	-0.48237	0.131173	-0.358094
37.05	-0.45662	-0.317789	-0.644713	-0.249493	-0.191273		-0.158805	-0.190154	-0.533872	0.125575	-0.381606
37.1	-0.498045	-0.311071	-0.650311	-0.251732	-0.253971		-0.166642	-0.157685	-0.561862	0.124455	-0.351377
37.15	-0.495806	-0.339061	-0.621201	-0.275244	-0.265167		-0.109542	-0.17224	-0.561862	0.160283	-0.3413
37.2	-0.451021	-0.354735	-0.627919	-0.25733	-0.195752		-0.127456	-0.142011	-0.489088	0.130054	-0.386084
37.25	-0.453261	-0.293157	-0.629039	-0.279722	-0.22934		-0.219263	-0.146489	-0.537231	0.0987046	-0.349137
37.3	-0.471174	-0.317789	-0.603288	-0.252851	-0.293157		-0.159924	-0.146489	-0.554025	0.119977	-0.323387
37.35	-0.434227	-0.259569	-0.593211	-0.230459	-0.252851		-0.138652	-0.182316	-0.495806	0.108781	-0.383845
37.4	-0.477892	-0.266287	-0.587613	-0.242775	-0.237177		-0.217024	-0.134173	-0.551786	0.11102	-0.351377
37.45	-0.451021	-0.240536	-0.577537	-0.243895	-0.232699		-0.211426	-0.163283	-0.59769	0.113259	-0.298755
37.5	-0.368171	-0.25621	-0.529394	-0.269646	-0.217024		-0.153207	-0.203589	-0.543949	0.0919869	-0.335702
37.55	-0.423031	-0.260689	-0.586494	-0.269646	-0.227101		-0.177838	-0.0849107	-0.54059	0.133412	-0.340181
37.6	-0.433108	-0.202469	-0.593211	-0.264047	-0.264047		-0.194632	-0.105064	-0.476772	0.143489	-0.332343
37.65	-0.420792	-0.222622	-0.547307	-0.211426	-0.25733		-0.159924	-0.136413	-0.498045	0.133412	-0.343539
37.7	-0.421912	-0.264047	-0.534992	-0.248373	-0.253971		-0.170001	-0.127456	-0.495806	0.133412	-0.37153
37.75	-0.411835	-0.243895	-0.521557	-0.221502	-0.245014		-0.218144	-0.122977	-0.496925	0.153565	-0.311071
37.8	-0.440945	-0.283081	-0.504762	-0.230459	-0.298755		-0.170001	-0.173359	-0.489088	0.106542	-0.368171
37.85	-0.396161	-0.221502	-0.547307	-0.181197	-0.251732		-0.203589	-0.159924	-0.451021	0.108781	-0.39952
37.9	-0.358094	-0.238297	-0.552906	-0.130814	-0.217024		-0.194632	-0.098346	-0.446543	0.123336	-0.339061
37.95	-0.420792	-0.237177	-0.547307	-0.177838	-0.246134		-0.183436	-0.155446	-0.453261	0.109901	-0.336822
38	-0.3984	-0.280842	-0.532753	-0.173359	-0.185675		-0.217024	-0.217024	-0.442065	0.107661	-0.346898
38.05	-0.405118	-0.265167	-0.593211	-0.105064	-0.170001		-0.211426	-0.191273	-0.451021	0.135652	-0.307712
38.1	-0.436467	-0.243895	-0.514839	-0.146489	-0.177838		-0.223742	-0.167761	-0.453261	0.16812	-0.318908
38.15	-0.401759	-0.276363	-0.527155	-0.129695	-0.145369		-0.190154	-0.190154	-0.48461	0.134532	-0.337941
38.2	-0.39728	-0.278602	-0.530513	-0.158805	-0.127456		-0.153207	-0.22822	-0.430869	0.113259	-0.367051
38.25	-0.383845	-0.28532	-0.481251	-0.14313	-0.145369		-0.180077	-0.208067	-0.42639	0.134532	-0.31219
38.3	-0.36929	-0.276363	-0.48461	-0.112901	-0.155446		-0.155446	-0.206948	-0.435347	0.190512	-0.350257
38.35	-0.388324	-0.278602	-0.494686	-0.156565	-0.130814		-0.126336	-0.211426	-0.396161	0.133412	-0.368171
38.4	-0.416314	-0.323387	-0.53947	-0.126336	-0.17112		-0.134173	-0.152087	-0.434227	0.145728	-0.343539
38.45	-0.388324	-0.289798	-0.551786	-0.0972263	-0.117379		-0.127456	-0.131934	-0.439825	0.151326	-0.340181
38.5	-0.359214	-0.292038	-0.520437	-0.066997	-0.127456		-0.127456	-0.150967	-0.389443	0.103183	-0.311071
38.55	-0.406237	-0.302114	-0.538351	-0.130814	-0.145369		-0.126336	-0.11626	-0.436467	0.142369	-0.336822
38.6	-0.363692	-0.278602	-0.48237	-0.135293	-0.139771		-0.125216	-0.166642	-0.42639	0.132293	-0.288679
38.65	-0.336822	-0.222622	-0.517078	-0.0905087	-0.152087		-0.136413	-0.180077	-0.453261	0.128934	-0.308832
38.7	-0.384965	-0.197991	-0.509241	-0.134173	-0.186795		-0.14313	-0.168881	-0.470055	0.143489	-0.358094
38.75	-0.392802	-0.159924	-0.472294	-0.124097	-0.140891		-0.117379	-0.152087	-0.464457	0.165881	-0.303234
38.8	-0.368171	-0.136413	-0.468935	-0.11514	-0.148728		-0.110662	-0.135293	-0.472294	0.14125	-0.278602
38.85	-0.403998	-0.122977	-0.419673	-0.120738	-0.184556		-0.130814	-0.176718	-0.407357	0.171479	-0.31331
38.9	-0.3413	-0.137532	-0.489088	-0.0703558	-0.130814		-0.0994656	-0.157685	-0.3984	0.167	-0.298755
38.95	-0.339061	-0.149848	-0.532753	-0.128575	-0.136413		-0.111781	-0.0714754	-0.424151	0.119977	-0.288679
39	-0.351377	-0.158805	-0.472294	-0.103944	-0.186795		-0.100585	-0.0893891	-0.405118	0.14013	-0.328985
39.05	-0.391682	-0.139771	-0.524915	-0.100585	-0.204708		-0.0849107	-0.0815519	-0.406237	0.206187	-0.302114
39.1	-0.364812	-0.130814	-0.508121	-0.0927479	-0.19911		-0.124097	-0.0770735	-0.395041	0.181555	-0.276363
39.15	-0.368171	-0.137532	-0.533872	-0.110662	-0.186795		-0.105064	-0.0502029	-0.453261	0.177077	-0.344659
39.2	-0.382726	-0.0972263	-0.514839	-0.0849107	-0.25733		-0.0714754	-0.0849107	-0.405118	0.22634	-0.337941
39.25	-0.3984	-0.14313	-0.494686	-0.0972263	-0.222622		-0.0927479	-0.0949871	-0.379367	0.198349	-0.277483
39.3	-0.340181	-0.157685	-0.532753	-0.122977	-0.177838		-0.0490833	-0.149848	-0.464457	0.191632	-0.333463
39.35	-0.374888	-0.098346	-0.533872	-0.0882695	-0.253971		-0.0871499	-0.168881	-0.423031	0.200589	-0.335702
39.4	-0.395041	-0.140891	-0.513719	-0.0826715	-0.237177		-0.0860303	-0.213665	-0.395041	0.218502	-0.296516
39.45	-0.367051	-0.162163	-0.517078	-0.11626	-0.167761		-0.0692362	-0.19911	-0.446543	0.209545	-0.293157
39.5	-0.367051	-0.127456	-0.515959	-0.0793127	-0.184556		-0.0658774	-0.196871	-0.473414	0.170359	-0.28644
39.55	-0.363692	-0.11626	-0.513719	-0.100585	-0.190154		-0.0793127	-0.209187	-0.439825	0.235296	-0.292038
39.6	-0.358094	-0.149848	-0.489088	-0.110662	-0.166642		-0.0625186	-0.196871	-0.407357	0.257689	-0.289798
39.65	-0.363692	-0.163283	-0.515959	-0.0882695	-0.168881		-0.00877754	-0.149848	-0.445423	0.163642	-0.299875
39.7	-0.383845	-0.107303	-0.513719	-0.0893891	-0.186795		-0.0591598	-0.157685	-0.446543	0.16924	-0.31219
39.75	-0.361453	-0.124097	-0.526035	-0.119618	-0.136413		-0.0434853	-0.195752	-0.453261	0.242014	-0.298755
39.8	-0.359214	-0.156565	-0.528274	-0.0972263	-0.158805		-0.0345285	-0.203589	-0.45438	0.198349	-0.335702
39.85	-0.401759	-0.105064	-0.517078	-0.128575	-0.157685		-0.0390069	-0.187914	-0.3984	0.179316	-0.343539
39.9	-0.381606	-0.0893891	-0.498045	-0.108422	-0.11402		0.00577732	-0.167761	-0.396161	0.187153	-0.324506
39.95	-0.31443	-0.0759538	-0.523796	-0.126336	-0.133054		-0.03005	-0.153207	-0.408477	0.211785	-0.295396
40	-0.346898	-0.0703558	-0.495806	-0.103944	-0.133054		-0.0233324	-0.168881	-0.430869	0.198349	-0.339061
40.05	-0.343539	-0.0322893	-0.505882	-0.0826715	-0.129695		0.00913614	-0.20135	-0.451021	0.211785	-0.348018
40.1	-0.330104	-0.0378873	-0.48461	-0.111781	-0.118499		-0.0222128	-0.196871	-0.435347	0.186034	-0.306592
40.15	-0.322267	-0.0871499	-0.473414	-0.108422	-0.0770735		-0.0546814	-0.183436	-0.480131	0.175957	-0.331224
40.2	-0.323387	-0.0401265	-0.509241	-0.0692362	-0.0882695		0.0259302	-0.142011	-0.467816	0.206187	-0.31443
40.25	-0.292038	-0.0289304	-0.492447	-0.109542	-0.0826715		0.00801654	-0.111781	-0.466696	0.158044	-0.262928
40.3	-0.31331	-0.0927479	-0.471174	-0.11626	-0.0860303		-0.00429912	-0.117379	-0.464457	0.216263	-0.276363
40.35	-0.271885	-0.0580402	-0.466696	-0.0714754	-0.110662		0.0203322	-0.121858	-0.461098	0.248732	-0.307712
40.4	-0.275244	-0.061399	-0.504762	-0.130814	-0.0849107		0.0281694	-0.0266912	-0.429749	0.202828	-0.221502
40.45	-0.31443	-0.0513225	-0.527155	-0.112901	-0.111781		0.00689693	-0.0636382	-0.479012	0.191632	-0.246134
40.5	-0.288679	-0.0703558	-0.468935	-0.111781	-0.101705		-0.00541873	-0.0502029	-0.452141	0.188273	-0.278602
40.55	-0.273004	-0.061399	-0.471174	-0.14313	-0.0580402		0.0214518	-0.0748342	-0.419673	0.192751	-0.241655
40.6	-0.287559	-0.00765794	-0.486849	-0.118499	-0.0546814		0.0371263	-0.072595	-0.477892	0.189393	-0.190154
40.65	-0.308832	-0.018854	-0.494686	-0.107303	-0.0401265		-0.00541873	-0.0871499	-0.490208	0.189393	-0.260689
40.7	-0.253971	-0.0692362	-0.438706	-0.120738	0.00689693		-0.0222128	-0.100585	-0.448782	0.19723	-0.274124
40.75	-0.270765	-0.0546814	-0.468935	-0.0961067	0.00689693		-0.0345285	-0.121858	-0.494686	0.171479	-0.209187
40.8	-0.280842	-0.0524421	-0.479012	-0.100585	-0.0412461		-0.00989715	-0.102824	-0.538351	0.179316	-0.182316
40.85	-0.274124	-0.0602794	-0.424151	-0.111781	0.000179299		0.00465772	-0.11402	-0.4555	0.217383	-0.239416
40.9	-0.218144	-0.0322893	-0.449902	-0.108422	0.00801654		-0.0110168	-0.109542	-0.440945	0.234177	-0.217024
40.95	-0.287559	0.012495	-0.490208	-0.0770735	0.018093		0.0147342	-0.0826715	-0.476772	0.135652	-0.227101
41	-0.280842	-0.0255716	-0.4555	-0.119618	0.0393655		0.0169734	-0.139771	-0.510361	0.165881	-0.214785
41.05	-0.238297	-0.0266912	-0.467816	-0.100585	-0.00653833		0.00241851	-0.135293	-0.519317	0.238655	-0.220383
41.1	-0.269646	-0.0154952	-0.464457	-0.106183	0.018093		-0.000940306	-0.0681166	-0.529394	0.182675	-0.232699
41.15	-0.280842	-0.0311696	-0.490208	-0.136413	0.00241851		0.00801654	-0.11402	-0.514839	0.156924	-0.249493
41.2	-0.253971	-0.0513225	-0.445423	-0.128575	0.012495		-0.00205991	-0.125216	-0.531633	0.19611	-0.274124
41.25	-0.234938	0.00689693	-0.451021	-0.166642	0.0012989		0.0147342	-0.0658774	-0.557384	0.198349	-0.251732
41.3	-0.258449	-0.013256	-0.445423	-0.168881	-0.0143756		0.018093	-0.0882695	-0.587613	0.206187	-0.265167
41.35	-0.238297	-0.024452	-0.430869	-0.150967	-0.0110168		0.00241851	-0.0513225	-0.505882	0.205067	-0.261808
41.4	-0.268526	0.0281694	-0.417433	-0.110662	0.0304086		0.0516811	-0.0681166	-0.490208	0.180436	-0.238297
41.45	-0.262928	0.012495	-0.444304	-0.109542	0.023691		0.0248106	-0.0994656	-0.584254	0.158044	-0.269646
41.5	-0.253971	0.0102557	-0.472294	-0.134173	0.00689693		0.00577732	-0.118499	-0.588733	0.164761	-0.260689
41.55	-0.239416	-0.0322893	-0.45662	-0.175599	0.000179299		0.05504	-0.0737146	-0.499164	0.156924	-0.248373
41.6	-0.236057	-0.00205991	-0.453261	-0.11402	0.0472027		0.0248106	-0.0535618	-0.531633	0.163642	-0.231579
41.65	-0.25733	0.0214518	-0.457739	-0.110662	0.0136146		0.0102557	-0.0535618	-0.48461	0.151326	-0.290918
41.7	-0.248373	-0.024452	-0.461098	-0.152087	0.00913614		0.0639968	0.000179299	-0.461098	0.149087	-0.265167
41.75	-0.248373	-0.0322893	-0.472294	-0.135293	0.0113754		0.0617576	-0.0143756	-0.470055	0.153565	-0.260689
41.8	-0.232699	0.00353811	-0.446543	-0.112901	0.0203322		0.0326479	0.0113754	-0.465576	0.134532	-0.287559
41.85	-0.262928	-0.00429912	-0.408477	-0.121858	-0.00989715		0.023691	0.0326479	-0.439825	0.145728	-0.290918
41.9	-0.255091	-0.0378873	-0.48349	-0.072595	0.00353811		0.0572792	0.0841497	-0.471174	0.131173	-0.209187
41.95	-0.267406	-0.00653833	-0.473414	-0.0882695	0.0214518		0.0841497	0.0684752	-0.439825	0.145728	-0.245014
42	-0.241655	-0.0278108	-0.425271	-0.0938675	0.0315282		0.0382459	0.0169734	-0.424151	0.119977	-0.28644
42.05	-0.239416	-0.0401265	-0.463337	-0.0546814	0.0192126		0.0337675	0.0639968	-0.435347	0.158044	-0.250612
42.1	-0.252851	0.0147342	-0.4555	-0.0893891	0.0203322		0.0684752	0.104303	-0.39728	0.16812	-0.252851
42.15	-0.208067	-0.0322893	-0.470055	-0.0804323	0.0796713		0.0326479	0.0740732	-0.408477	0.14013	-0.295396
42.2	-0.212546	-0.0390069	-0.457739	-0.0580402	0.00689693		0.0460831	0.0740732	-0.431988	0.181555	-0.307712
42.25	-0.283081	-0.00989715	-0.466696	-0.0121364	0.0281694		0.0505615	0.11214	-0.419673	0.215144	-0.219263
42.3	-0.281961	0.018093	-0.458859	-0.0793127	0.0270498		0.0561596	0.0964653	-0.417433	0.191632	-0.251732
42.35	-0.231579	-0.0166148	-0.434227	-0.0916283	-0.0110168		0.071834	0.0964653	-0.416314	0.202828	-0.31219
42.4	-0.247253	-0.0423657	-0.45438	-0.0143756	0.0192126		0.0337675	0.130054	-0.414075	0.219622	-0.281961
42.45	-0.261808	-0.0166148	-0.442065	-0.03005	0.0539204		0.0136146	0.125575	-0.428629	0.163642	-0.273004
42.5	-0.202469	-0.00653833	-0.418553	-0.0524421	0.029289		-0.0199736	0.11102	-0.433108	0.156924	-0.355855
42.55	-0.184556	0.0528007	-0.417433	-0.0502029	0.00801654		0.0158538	0.071834	-0.463337	0.175957	-0.332343
42.6	-0.218144	0.0169734	-0.435347	-0.0468441	0.0326479		-0.0311696	0.118857	-0.474533	0.202828	-0.296516
42.65	-0.261808	-0.00205991	-0.420792	-0.0636382	0.0460831		-0.0378873	0.105422	-0.437586	0.217383	-0.325626
42.7	-0.267406	0.00689693	-0.383845	-0.14313	0.0158538		0.00465772	0.0673556	-0.509241	0.209545	-0.327865
42.75	-0.211426	0.012495	-0.408477	-0.139771	0.060638		-0.0322893	0.0875085	-0.538351	0.194991	-0.259569
42.8	-0.223742	-0.00765794	-0.430869	-0.135293	0.0438439		-0.0580402	0.118857	-0.515959	0.229698	-0.255091
42.85	-0.218144	-0.0434853	-0.408477	-0.168881	0.029289		0.00353811	0.0841497	-0.494686	0.237536	-0.276363
42.9	-0.209187	-0.0311696	-0.400639	-0.14313	0.05504		0.029289	0.0729536	-0.550666	0.233057	-0.311071
42.95	-0.242775	0.00913614	-0.402878	-0.156565	0.0427243		0.000179299	0.115499	-0.531633	0.198349	-0.276363
43	-0.20135	-0.061399	-0.407357	-0.218144	0.0337675		-0.00205991	0.119977	-0.503643	0.227459	-0.252851
43.05	-0.190154	-0.0748342	-0.384965	-0.215904	0.060638		0.0572792	0.0673556	-0.541709	0.22522	-0.234938
43.1	-0.221502	-0.018854	-0.403998	-0.20135	0.00913614		0.018093	0.117738	-0.500284	0.25321	-0.22934
43.15	-0.232699	-0.0502029	-0.417433	-0.154326	0.0438439		0.018093	0.146848	-0.485729	0.219622	-0.225981
43.2	-0.242775	-0.103944	-0.383845	-0.138652	0.0751929		0.0225714	0.097585	-0.527155	0.210665	-0.247253
43.25	-0.202469	-0.0804323	-0.428629	-0.161044	0.0460831		0.0427243	0.102063	-0.517078	0.19723	-0.236057
43.3	-0.246134	-0.0737146	-0.407357	-0.181197	0.0270498		0.0270498	0.0561596	-0.521557	0.220742	-0.241655
43.35	-0.224861	-0.0759538	-0.368171	-0.155446	0.0169734		0.0695948	0.0651164	-0.514839	0.200589	-0.240536
43.4	-0.245014	-0.0972263	-0.36929	-0.157685	0.0382459		0.124455	0.097585	-0.543949	0.238655	-0.227101
43.45	-0.242775	-0.0961067	-0.373769	-0.167761	0.0494419		0.0561596	0.0707144	-0.489088	0.2241	-0.278602
43.5	-0.217024	-0.0893891	-0.381606	-0.177838	0.0281694		0.0315282	0.0337675	-0.468935	0.191632	-0.247253
43.55	-0.20135	-0.0893891	-0.344659	-0.146489	0.0494419		0.0628772	0.0796713	-0.529394	0.186034	-0.245014
43.6	-0.238297	-0.0490833	-0.337941	-0.107303	0.0841497		0.0628772	0.103183	-0.486849	0.144608	-0.255091
43.65	-0.253971	-0.0255716	-0.365932	-0.0748342	0.0270498		0.071834	0.0942261	-0.471174	0.149087	-0.261808
43.7	-0.187914	-0.024452	-0.361453	-0.0849107	0.0595184		0.066236	0.0763125	-0.470055	0.172599	-0.238297
43.75	-0.219263	-0.024452	-0.330104	-0.0311696	0.0953457		0.113259	0.0382459	-0.453261	0.121097	-0.221502
43.8	-0.234938	0.00353811	-0.332343	-0.0177344	0.00801654		0.113259	0.0371263	-0.439825	0.108781	-0.184556
43.85	-0.194632	0.0639968	-0.323387	-0.0502029	-0.0378873		0.0841497	0.0583988	-0.419673	0.128934	-0.187914
43.9	-0.194632	-0.00877754	-0.381606	-0.0390069	-0.00877754		0.0628772	0.0673556	-0.381606	0.102063	-0.209187
43.95	-0.264047	-0.00205991	-0.396161	-0.0154952	0.0203322		0.0326479	0.0651164	-0.443184	0.14125	-0.215904
44	-0.197991	0.0438439	-0.325626	-0.0681166	-0.0177344		0.000179299	0.0561596	-0.444304	0.134532	-0.175599
44.05	-0.156565	0.023691	-0.37041	-0.0143756	-0.055801		-0.0748342	0.0460831	-0.380486	0.189393	-0.162163
44.1	-0.180077	0.0561596	-0.380486	-0.0143756	-0.0412461		-0.0479637	0.0449635	-0.408477	0.22634	-0.191273
44.15	-0.157685	0.0472027	-0.363692	-0.0681166	-0.018854		-0.0625186	0.0404851	-0.411835	0.153565	-0.17224
44.2	-0.168881	0.018093	-0.367051	-0.0401265	-0.0468441		-0.0658774	0.0371263	-0.383845	0.124455	-0.139771
44.25	-0.133054	0.0192126	-0.351377	-0.0546814	-0.0446049		-0.0378873	0.0639968	-0.408477	0.123336	-0.145369
44.3	-0.154326	0.0281694	-0.368171	-0.0647578	-0.0233324		0.00801654	0.097585	-0.439825	0.174838	-0.190154
44.35	-0.167761	0.0304086	-0.292038	-0.0927479	-0.0905087		0.00577732	0.0136146	-0.402878	0.180436	-0.149848
44.4	-0.187914	0.0483223	-0.361453	-0.0759538	-0.0446049		0.0393655	-0.00653833	-0.37153	0.135652	-0.159924
44.45	-0.168881	0.0617576	-0.344659	-0.0322893	0.00577732		0.0348871	0.05504	-0.440945	0.104303	-0.189034
44.5	-0.184556	-0.00429912	-0.323387	-0.0334089	-0.0177344		0.0360067	0.0259302	-0.410716	0.0729536	-0.146489
44.55	-0.139771	-0.061399	-0.368171	-0.101705	-0.0199736		0.00241851	0.00801654	-0.401759	0.152446	-0.176718
44.6	-0.133054	-0.0479637	-0.355855	-0.0815519	0.0785517		-0.0367677	0.023691	-0.401759	0.149087	-0.153207
44.65	-0.181197	-0.0949871	-0.355855	-0.0356481	0.0449635		-0.03005	0.0539204	-0.42639	0.146848	-0.180077
44.7	-0.166642	-0.107303	-0.348018	-0.0905087	0.0281694		-0.0636382	0.0427243	-0.379367	0.208426	-0.17112
44.75	-0.168881	-0.098346	-0.339061	-0.0636382	0.0673556		-0.0311696	-0.00205991	-0.367051	0.193871	-0.158805
44.8	-0.20023	-0.105064	-0.325626	-0.0535618	0.0595184		0.0315282	0.0337675	-0.461098	0.249851	-0.186795
44.85	-0.187914	-0.0961067	-0.320028	-0.0602794	0.0304086		0.0113754	0.060638	-0.378247	0.275602	-0.175599
44.9	-0.162163	-0.0770735	-0.324506	-0.03005	0.0404851		0.0416047	0.0639968	-0.425271	0.258808	-0.17224
44.95	-0.153207	-0.098346	-0.384965	-0.0412461	0.0505615		0.0460831	0.100944	-0.440945	0.2812	-0.176718
45	-0.154326	-0.0546814	-0.354735	-0.0580402	0.0516811		0.0315282	0.0740732	-0.462218	0.242014	-0.184556
45.05	-0.180077	-0.0961067	-0.356975	-0.0502029	0.0404851		0.0695948	0.0281694	-0.409596	0.265526	-0.183436
45.1	-0.205828	-0.0916283	-0.376008	-0.0199736	0.0617576		0.0695948	0.0483223	-0.383845	0.247612	-0.153207
45.15	-0.189034	-0.0759538	-0.359214	-0.0468441	0.0729536		0.0483223	0.0472027	-0.419673	0.215144	-0.190154
45.2	-0.177838	-0.117379	-0.383845	-0.0177344	0.0326479		0.097585	0.060638	-0.396161	0.221861	-0.224861
45.25	-0.197991	-0.149848	-0.336822	0.0348871	0.0740732		0.0617576	0.102063	-0.3984	0.227459	-0.194632
45.3	-0.197991	-0.072595	-0.3413	0.0304086	0.0740732		0.0382459	0.0673556	-0.407357	0.22634	-0.20135
45.35	-0.193512	-0.0479637	-0.321147	0.0583988	0.0192126		0.0875085	0.0830301	-0.3413	0.252091	-0.195752
45.4	-0.225981	-0.139771	-0.335702	0.104303	0.0203322		0.116618	0.119977	-0.334583	0.248732	-0.222622
45.45	-0.163283	-0.0714754	-0.326745	0.071834	0.0158538		0.0763125	0.0707144	-0.386084	0.193871	-0.184556
45.5	-0.122977	-0.0154952	-0.31331	0.106542	-0.0266912		0.060638	0.0516811	-0.365932	0.203947	-0.174479
45.55	-0.133054	-0.0166148	-0.330104	0.11214	-0.0434853		0.0763125	0.11214	-0.361453	0.222981	-0.204708
45.6	-0.166642	0.00801654	-0.308832	0.0953457	-0.0423657		0.0516811	0.124455	-0.3413	0.19611	-0.17112
45.65	-0.145369	-0.000940306	-0.283081	0.0964653	-0.0513225		0.0651164	0.121097	-0.320028	0.2241	-0.17224
45.7	-0.139771	0.00577732	-0.333463	0.127814	-0.108422		0.0673556	0.127814	-0.287559	0.186034	-0.225981
45.75	-0.17224	0.0516811	-0.336822	0.142369	-0.0849107		0.0528007	0.118857	-0.330104	0.170359	-0.166642
45.8	-0.176718	0.0337675	-0.309951	0.0942261	-0.11514		0.0785517	0.11214	-0.306592	0.191632	-0.148728
45.85	-0.153207	0.0505615	-0.339061	0.0998242	-0.122977		0.0516811	0.115499	-0.31219	0.205067	-0.19911
45.9	-0.185675	0.0830301	-0.340181	0.133412	-0.146489		0.0628772	0.0875085	-0.3413	0.137891	-0.203589
45.95	-0.194632	0.0684752	-0.393922	0.115499	-0.0636382		0.0393655	0.128934	-0.351377	0.182675	-0.195752
46	-0.0938675	0.0819105	-0.358094	0.131173	-0.0289304		0.029289	0.150206	-0.309951	0.231938	-0.189034
46.05	-0.156565	-0.00877754	-0.340181	0.119977	-0.0143756		0.0729536	0.0942261	-0.3413	0.162522	-0.17112
46.1	-0.178958	0.00577732	-0.359214	0.0875085	0.0281694		0.0427243	0.13901	-0.311071	0.179316	-0.166642
46.15	-0.155446	0.0393655	-0.320028	0.0919869	0.0281694		0.023691	0.155804	-0.288679	0.231938	-0.184556
46.2	-0.17224	0.0192126	-0.287559	0.0774321	0.012495		0.0729536	0.104303	-0.317789	0.207306	-0.233818
46.25	-0.165522	0.0192126	-0.330104	0.0807909	0.0012989		0.0830301	0.115499	-0.345779	0.172599	-0.135293
46.3	-0.184556	0.0393655	-0.328985	0.0494419	-0.0154952		0.0628772	0.133412	-0.336822	0.233057	-0.153207
46.35	-0.148728	0.00689693	-0.238297	0.0248106	-0.0345285		0.0695948	0.105422	-0.315549	0.245373	-0.187914
46.4	-0.163283	-0.0490833	-0.335702	0.0819105	-0.0322893		0.0919869	0.103183	-0.350257	0.192751	-0.189034
46.45	-0.177838	-0.0121364	-0.383845	0.114379	-0.0222128		0.102063	0.136771	-0.344659	0.239775	-0.181197
46.5	-0.153207	0.0169734	-0.351377	0.0628772	-0.0266912		0.097585	0.0819105	-0.360333	0.202828	-0.125216
46.55	-0.136413	0.00465772	-0.305473	0.0684752	-0.00429912		0.104303	0.0919869	-0.379367	0.200589	-0.148728
46.6	-0.153207	0.0382459	-0.336822	0.100944	0.0382459		0.14013	0.0964653	-0.384965	0.289038	-0.111781
46.65	-0.153207	0.0908673	-0.355855	0.0494419	-0.024452		0.143489	0.104303	-0.336822	0.287918	-0.14425
46.7	-0.181197	0.0438439	-0.331224	0.0617576	-0.00541873		0.155804	0.0819105	-0.403998	0.261047	-0.11402
46.75	-0.190154	0.0315282	-0.296516	0.107661	0.05504		0.186034	0.0371263	-0.417433	0.287918	-0.166642
46.8	-0.167761	0.060638	-0.264047	0.0740732	0.00913614		0.14013	0.0919869	-0.392802	0.314788	-0.182316
46.85	-0.131934	0.0695948	-0.251732	0.0505615	0.0281694		0.170359	0.104303	-0.359214	0.28232	-0.149848
46.9	-0.186795	0.0460831	-0.289798	0.060638	0.0684752		0.164761	0.118857	-0.354735	0.267765	-0.194632
46.95	-0.194632	0.0382459	-0.275244	0.0583988	0.0326479		0.137891	0.175957	-0.31443	0.301353	-0.206948
47	-0.185675	0.0774321	-0.306592	0.0807909	0.0785517		0.122216	0.127814	-0.31331	0.287918	-0.219263
47.05	-0.136413	0.102063	-0.299875	0.0987046	0.119977		0.100944	0.131173	-0.324506	0.299114	-0.247253
47.1	-0.153207	0.146848	-0.233818	0.0617576	0.0931065		0.130054	0.178197	-0.333463	0.328224	-0.236057
47.15	-0.170001	0.131173	-0.245014	0.0886281	0.066236		0.133412	0.145728	-0.352496	0.30919	-0.234938
47.2	-0.170001	0.151326	-0.278602	0.0639968	0.114379		0.130054	0.108781	-0.331224	0.284559	-0.251732
47.25	-0.166642	0.199469	-0.280842	0.066236	0.0953457		0.116618	0.122216	-0.306592	0.329343	-0.250612
47.3	-0.181197	0.214024	-0.253971	0.0897477	0.0360067		0.171479	0.119977	-0.359214	0.3383	-0.277483
47.35	-0.203589	0.180436	-0.224861	0.0270498	0.0102557		0.154685	0.136771	-0.37041	0.258808	-0.234938
47.4	-0.189034	0.22522	-0.221502	0.0505615	0.066236		0.137891	0.109901	-0.343539	0.295755	-0.232699
47.45	-0.156565	0.233057	-0.230459	0.0684752	0.0617576		0.158044	0.130054	-0.336822	0.312549	-0.265167
47.5	-0.184556	0.167	-0.232699	0.0651164	0.00801654		0.171479	0.133412	-0.386084	0.209545	-0.184556
47.55	-0.203589	0.172599	-0.213665	0.0315282	0.0483223		0.173718	0.130054	-0.362573	0.286798	-0.180077
47.6	-0.142011	0.233057	-0.187914	0.0102557	0.0785517		0.160283	0.103183	-0.365932	0.290157	-0.224861
47.65	-0.14425	0.182675	-0.220383	0.0404851	0.0203322		0.171479	0.100944	-0.382726	0.265526	-0.186795
47.7	-0.192393	0.192751	-0.240536	0.0337675	0.0337675		0.179316	0.147967	-0.381606	0.258808	-0.190154
47.75	-0.128575	0.207306	-0.266287	0.0012989	0.0494419		0.16924	0.135652	-0.389443	0.267765	-0.167761
47.8	-0.14425	0.200589	-0.232699	0.0102557	0.0169734		0.221861	0.0796713	-0.390563	0.275602	-0.189034
47.85	-0.152087	0.200589	-0.279722	0.0371263	0.0203322		0.188273	0.100944	-0.359214	0.264406	-0.17224
47.9	-0.131934	0.212904	-0.262928	0.0136146	0.0393655		0.207306	0.154685	-0.365932	0.292396	-0.139771
47.95	-0.164403	0.173718	-0.251732	-0.0266912	0.0393655		0.198349	0.164761	-0.373769	0.248732	-0.137532
48	-0.159924	0.144608	-0.275244	-0.00317952	0.0281694		0.217383	0.0886281	-0.400639	0.216263	-0.153207
48.05	-0.109542	0.146848	-0.276363	-0.013256	0.0326479		0.210665	0.123336	-0.436467	0.273363	-0.140891
48.1	-0.134173	0.165881	-0.209187	-0.0222128	0.0169734		0.187153	0.171479	-0.374888	0.25433	-0.155446
48.15	-0.140891	0.107661	-0.260689	-0.0154952	0.0404851		0.172599	0.135652	-0.389443	0.22634	-0.129695
48.2	-0.130814	0.114379	-0.268526	-0.0446049	0.0348871		0.215144	0.126695	-0.388324	0.243134	-0.193512
48.25	-0.147609	0.137891	-0.22934	-0.0311696	0.0572792		0.242014	0.143489	-0.387204	0.263287	-0.158805
48.3	-0.145369	0.123336	-0.271885	-0.0177344	0.0875085		0.198349	0.131173	-0.421912	0.256569	-0.175599
48.35	-0.122977	0.132293	-0.275244	-0.0781931	0.0136146		0.186034	0.151326	-0.360333	0.215144	-0.220383
48.4	-0.117379	0.100944	-0.276363	-0.03005	0.0281694		0.235296	0.158044	-0.333463	0.233057	-0.240536
48.45	-0.11626	0.0919869	-0.321147	-0.0334089	0.0740732		0.19611	0.132293	-0.393922	0.240894	-0.264047
48.5	-0.101705	0.0875085	-0.294277	0.00241851	0.14125		0.161402	0.135652	-0.42639	0.209545	-0.266287
48.55	-0.131934	0.0908673	-0.28644	-0.0210932	0.118857		0.190512	0.145728	-0.380486	0.193871	-0.269646
48.6	-0.135293	0.14125	-0.271885	-0.0882695	0.144608		0.187153	0.134532	-0.415194	0.214024	-0.280842
48.65	-0.155446	0.145728	-0.253971	-0.0580402	0.191632		0.151326	0.125575	-0.435347	0.218502	-0.297636
48.7	-0.117379	0.135652	-0.247253	-0.0121364	0.145728		0.164761	0.11102	-0.443184	0.217383	-0.328985
48.75	-0.128575	0.126695	-0.259569	-0.0647578	0.13901		0.205067	0.155804	-0.423031	0.234177	-0.274124
48.8	-0.170001	0.122216	-0.25733	-0.0569206	0.167		0.173718	0.160283	-0.410716	0.228579	-0.186795
48.85	-0.108422	0.162522	-0.232699	-0.00429912	0.200589		0.177077	0.11214	-0.42639	0.245373	-0.231579
48.9	-0.14313	0.115499	-0.22934	-0.0222128	0.192751		0.215144	0.137891	-0.420792	0.267765	-0.283081
48.95	-0.158805	0.0774321	-0.294277	-0.0490833	0.153565		0.229698	0.161402	-0.412955	0.237536	-0.211426
49	-0.0714754	0.0953457	-0.243895	-0.055801	0.178197		0.152446	0.151326	-0.421912	0.25433	-0.274124
49.05	-0.0916283	0.115499	-0.255091	-0.0154952	0.167		0.187153	0.159163	-0.388324	0.243134	-0.283081
49.1	-0.149848	0.0841497	-0.267406	-0.0490833	0.209545		0.206187	0.167	-0.387204	0.242014	-0.262928
49.15	-0.11626	0.100944	-0.278602	-0.0647578	0.215144		0.181555	0.159163	-0.459978	0.244253	-0.240536
49.2	-0.0837911	0.104303	-0.211426	-0.0446049	0.179316		0.175957	0.186034	-0.3984	0.272243	-0.264047
49.25	-0.14313	0.0841497	-0.209187	-0.0199736	0.193871		0.161402	0.215144	-0.434227	0.227459	-0.208067
49.3	-0.135293	0.128934	-0.252851	-0.0434853	0.189393		0.137891	0.155804	-0.438706	0.275602	-0.154326
49.35	-0.109542	0.173718	-0.202469	-0.0255716	0.171479		0.136771	0.175957	-0.412955	0.297994	-0.17112
49.4	-0.110662	0.117738	-0.17112	0.0583988	0.135652		0.198349	0.183795	-0.346898	0.257689	-0.164403
49.45	-0.133054	0.102063	-0.246134	0.012495	0.162522		0.199469	0.179316	-0.395041	0.276722	-0.139771
49.5	-0.106183	0.097585	-0.238297	0.00801654	0.192751		0.122216	0.135652	-0.391682	0.25321	-0.0535618
49.55	-0.0826715	0.0483223	-0.163283	-0.0166148	0.14013		0.147967	0.127814	-0.37153	0.258808	-0.142011
49.6	-0.0871499	0.0807909	-0.233818	-0.0311696	0.131173		0.172599	0.16924	-0.405118	0.249851	-0.127456
49.65	-0.106183	0.0998242	-0.223742	0.023691	0.162522		0.14013	0.188273	-0.402878	0.263287	-0.0748342
49.7	-0.0972263	0.128934	-0.174479	0.012495	0.119977		0.121097	0.178197	-0.362573	0.283439	-0.147609
49.75	-0.0759538	0.0483223	-0.213665	-0.000940306	0.143489		0.158044	0.181555	-0.405118	0.286798	-0.173359
49.8	-0.126336	0.0572792	-0.224861	-0.00205991	0.170359		0.163642	0.246492	-0.383845	0.245373	-0.107303
49.85	-0.0815519	0.13901	-0.167761	0.00577732	0.128934		0.125575	0.203947	-0.351377	0.245373	-0.135293
49.9	-0.0927479	0.114379	-0.178958	0.0012989	0.114379		0.209545	0.183795	-0.361453	0.290157	-0.154326
49.95	-0.0804323	0.0740732	-0.219263	-0.000940306	0.150206		0.207306	0.22634	-0.363692	0.291277	-0.167761
50	-0.0580402	0.0931065	-0.195752	-0.0412461	0.124455		0.144608	0.227459	-0.358094	0.256569	-0.137532
50.05	-0.11402	0.0169734	-0.181197	-0.0502029	0.14013		0.145728	0.191632	-0.405118	0.243134	-0.146489
50.1	-0.119618	0.0908673	-0.167761	-0.0143756	0.144608		0.13901	0.164761	-0.379367	0.270004	-0.149848
50.15	-0.0602794	0.106542	-0.197991	-0.0278108	0.105422		0.0819105	0.202828	-0.365932	0.272243	-0.147609
50.2	-0.105064	0.105422	-0.173359	-0.0513225	0.109901		0.100944	0.203947	-0.415194	0.256569	-0.185675
50.25	-0.0949871	0.105422	-0.187914	0.0169734	0.0942261		0.126695	0.170359	-0.436467	0.263287	-0.134173
50.3	-0.0692362	0.102063	-0.150967	0.0371263	0.0740732		0.114379	0.192751	-0.401759	0.304712	-0.152087
50.35	-0.072595	0.107661	-0.168881	-0.0602794	0.0796713		0.102063	0.239775	-0.392802	0.262167	-0.155446
50.4	-0.0636382	0.0919869	-0.167761	-0.0222128	0.142369		0.172599	0.191632	-0.388324	0.285679	-0.146489
50.45	-0.106183	0.0807909	-0.190154	-0.013256	0.097585		0.162522	0.222981	-0.416314	0.314788	-0.14425
50.5	-0.0759538	0.108781	-0.161044	-0.0356481	0.0987046		0.0729536	0.272243	-0.415194	0.257689	-0.131934
50.55	-0.0692362	0.132293	-0.17224	-0.0121364	0.131173		0.097585	0.189393	-0.386084	0.283439	-0.128575
50.6	-0.0837911	0.108781	-0.158805	-0.013256	0.0763125		0.097585	0.212904	-0.410716	0.304712	-0.157685
50.65	-0.0826715	0.103183	-0.136413	-0.0154952	0.0707144		0.0483223	0.234177	-0.415194	0.3383	-0.142011
50.7	-0.109542	0.11214	-0.154326	-0.0804323	0.105422		0.0819105	0.198349	-0.379367	0.286798	-0.153207
50.75	-0.055801	0.11214	-0.154326	-0.0345285	0.123336		0.123336	0.180436	-0.306592	0.301353	-0.0972263
50.8	-0.0770735	0.118857	-0.165522	-0.0311696	0.0807909		0.156924	0.233057	-0.410716	0.346137	-0.0334089
50.85	-0.0524421	0.097585	-0.127456	-0.0748342	0.0505615		0.104303	0.214024	-0.374888	0.342779	-0.0233324
50.9	-0.0692362	0.116618	-0.124097	-0.0367677	0.097585		0.116618	0.207306	-0.321147	0.334941	-0.0468441
50.95	-0.0569206	0.11102	-0.193512	-0.0143756	0.106542		0.119977	0.252091	-0.363692	0.280081	0.00353811
51	-0.0457245	0.0953457	-0.118499	-0.0546814	0.113259		0.103183	0.238655	-0.359214	0.297994	0.0214518
51.05	-0.0714754	0.0740732	-0.0927479	-0.0703558	0.071834		0.130054	0.207306	-0.361453	0.293516	0.0326479
51.1	-0.0356481	0.104303	-0.146489	-0.0524421	0.103183		0.133412	0.208426	-0.377128	0.306951	0.018093
51.15	-0.00877754	0.146848	-0.137532	-0.0759538	0.113259		0.0852693	0.178197	-0.372649	0.304712	0.071834
51.2	-0.0479637	0.0673556	-0.0658774	-0.0524421	0.0863889		0.0953457	0.19723	-0.358094	0.286798	0.0169734
51.25	-0.0580402	0.115499	-0.137532	-0.0278108	0.107661		0.127814	0.206187	-0.382726	0.289038	-0.00877754
51.3	-0.0490833	0.146848	-0.154326	-0.072595	0.0807909		0.0987046	0.200589	-0.400639	0.314788	0.0416047
51.35	-0.0703558	0.11214	-0.0692362	-0.0703558	0.0964653		0.121097	0.218502	-0.351377	0.262167	0.0505615
51.4	-0.0737146	0.105422	-0.0871499	0.0113754	0.0987046		0.184914	0.252091	-0.351377	0.294635	0.029289
51.45	-0.0826715	0.137891	-0.117379	-0.0446049	0.0740732		0.135652	0.287918	-0.358094	0.365171	0.0572792
51.5	-0.0591598	0.119977	-0.125216	-0.0513225	0.0830301		0.0628772	0.247612	-0.348018	0.255449	0.0583988
51.55	-0.0423657	0.107661	-0.118499	-0.0322893	0.135652		0.144608	0.170359	-0.406237	0.261047	0.0214518
51.6	-0.0905087	0.149087	-0.14425	-0.0591598	0.0751929		0.159163	0.198349	-0.391682	0.252091	0.0203322
51.65	-0.0949871	0.137891	-0.133054	-0.0692362	0.0830301		0.102063	0.191632	-0.323387	0.268885	0.0371263
51.7	-0.03005	0.119977	-0.117379	-0.0972263	0.0863889		0.0740732	0.214024	-0.381606	0.270004	-0.00877754
51.75	-0.066997	0.167	-0.117379	-0.0580402	0.109901		0.152446	0.258808	-0.42751	0.258808	-0.0121364
51.8	-0.061399	0.127814	-0.0748342	-0.0524421	0.118857		0.165881	0.207306	-0.434227	0.306951	0.0113754
51.85	-0.0446049	0.130054	-0.0748342	-0.0692362	0.0953457		0.0919869	0.202828	-0.400639	0.304712	0.0136146
51.9	-0.0804323	0.0897477	-0.102824	-0.0401265	0.0673556		0.131173	0.228579	-0.414075	0.283439	0.0113754
51.95	-0.0815519	0.117738	-0.102824	-0.0625186	0.104303		0.179316	0.217383	-0.356975	0.293516	-0.0378873
52	-0.0882695	0.11102	-0.128575	-0.0692362	0.106542		0.0785517	0.175957	-0.344659	0.31031	0.00465772
52.05	-0.0837911	0.060638	-0.145369	-0.0401265	0.102063		0.104303	0.218502	-0.383845	0.274483	-0.00541873
52.1	-0.0625186	0.0875085	-0.121858	-0.0927479	0.0830301		0.167	0.266645	-0.352496	0.334941	-0.00877754
52.15	-0.0636382	0.126695	-0.128575	-0.0916283	0.0830301		0.0852693	0.211785	-0.384965	0.365171	-0.00429912
52.2	-0.0412461	0.0953457	-0.11514	-0.0222128	0.097585		0.0919869	0.203947	-0.378247	0.33942	-0.0569206
52.25	-0.0378873	0.11102	-0.133054	-0.0356481	0.066236		0.184914	0.240894	-0.383845	0.295755	-0.0255716
52.3	-0.0390069	0.151326	-0.125216	-0.0737146	0.0494419		0.155804	0.208426	-0.384965	0.36741	-0.0199736
52.35	-0.0446049	0.163642	-0.0546814	-0.0502029	0.0617576		0.109901	0.186034	-0.37041	0.329343	0.0158538
52.4	-0.0692362	0.170359	-0.0927479	-0.0401265	0.0572792		0.178197	0.208426	-0.363692	0.334941	-0.0154952
52.45	-0.024452	0.151326	-0.122977	-0.0457245	0.0337675		0.170359	0.237536	-0.376008	0.333822	-0.0110168
52.5	-0.0367677	0.114379	-0.0905087	-0.0681166	0.105422		0.144608	0.217383	-0.3413	0.227459	0.000179299
52.55	-0.0266912	0.122216	-0.110662	-0.0266912	0.0751929		0.170359	0.22634	-0.393922	0.265526	0.00241851
52.6	-0.066997	0.132293	-0.117379	-0.0356481	0.00689693		0.135652	0.209545	-0.336822	0.320386	-0.018854
52.65	-0.0535618	0.11102	-0.119618	-0.0546814	0.0852693		0.133412	0.248732	-0.316669	0.270004	0.012495
52.7	-0.0378873	0.124455	-0.130814	-0.066997	0.100944		0.127814	0.2241	-0.322267	0.272243	-0.0278108
52.75	-0.072595	0.108781	-0.112901	-0.0322893	0.0505615		0.14013	0.19723	-0.339061	0.324865	-0.0255716
52.8	-0.0815519	0.136771	-0.156565	-0.00317952	0.0684752		0.136771	0.234177	-0.346898	0.360692	0.029289
52.85	-0.0737146	0.163642	-0.125216	-0.0714754	0.0830301		0.130054	0.209545	-0.343539	0.295755	-0.0166148
52.9	-0.0849107	0.0830301	-0.109542	-0.0390069	0.100944		0.13901	0.22522	-0.320028	0.348377	-0.00765794
52.95	-0.0513225	0.0841497	-0.0994656	-0.0322893	0.0516811		0.116618	0.229698	-0.353616	0.36741	0.0371263
53	-0.0110168	0.060638	-0.112901	-0.0546814	0.0785517		0.0964653	0.22634	-0.37041	0.327104	-0.0322893
53.05	-0.0737146	0.0852693	-0.161044	-0.0524421	0.108781		0.123336	0.267765	-0.345779	0.356214	-0.0434853
53.1	-0.098346	0.107661	-0.124097	-0.0468441	0.0639968		0.153565	0.22522	-0.346898	0.341659	0.012495
53.15	-0.102824	0.123336	-0.119618	-0.00653833	0.0505615		0.0785517	0.257689	-0.39728	0.385324	0.0326479
53.2	-0.0804323	0.0684752	-0.128575	0.0136146	0.0819105		0.0942261	0.328224	-0.372649	0.317028	-0.072595
53.25	-0.11514	0.0695948	-0.139771	-0.0222128	0.107661		0.106542	0.2241	-0.336822	0.336061	-0.0446049
53.3	-0.11402	0.108781	-0.175599	-0.0199736	0.0707144		0.0998242	0.233057	-0.368171	0.342779	-0.00765794
53.35	-0.0748342	0.118857	-0.133054	-0.0121364	0.0819105		0.133412	0.271124	-0.377128	0.30919	-0.03005
53.4	-0.0535618	0.0830301	-0.14313	-0.0401265	0.0863889		0.109901	0.265526	-0.333463	0.325984	-0.0423657
53.45	-0.0546814	0.106542	-0.131934	-0.0457245	0.0819105		0.097585	0.22522	-0.376008	0.378606	-0.0233324
53.5	-0.0278108	0.100944	-0.125216	-0.0513225	0.124455		0.104303	0.2241	-0.356975	0.303592	0.00465772
53.55	-0.024452	0.0875085	-0.159924	-0.0322893	0.103183		0.0931065	0.261047	-0.367051	0.304712	-0.0210932
53.6	-0.000940306	0.0987046	-0.162163	-0.0446049	0.0539204		0.0897477	0.276722	-0.334583	0.328224	0.00801654
53.65	-0.0266912	0.102063	-0.111781	-0.0580402	0.0796713		0.0796713	0.230818	-0.340181	0.33942	0.0147342
53.7	-0.0490833	0.102063	-0.118499	-0.0412461	0.0472027		0.0919869	0.237536	-0.334583	0.327104	-0.0446049
53.75	-0.0412461	0.0919869	-0.194632	-0.00541873	0.0371263		0.106542	0.234177	-0.290918	0.334941	-0.0311696
53.8	-0.0233324	0.107661	-0.165522	-0.0378873	0.066236		0.100944	0.261047	-0.31219	0.303592	-0.00877754
53.85	-0.0513225	0.137891	-0.0882695	-0.0367677	0.0348871		0.0852693	0.229698	-0.336822	0.347257	-0.0322893
53.9	-0.0266912	0.097585	-0.120738	0.0102557	0.0651164		0.0875085	0.259928	-0.320028	0.371888	-0.03005
53.95	-0.0513225	0.097585	-0.166642	-0.0468441	0.0628772		0.0494419	0.22634	-0.355855	0.327104	-0.00989715
54	-0.00989715	0.127814	-0.127456	-0.061399	0.104303		0.0572792	0.206187	-0.36929	0.323745	-0.0334089
54.05	-0.013256	0.0516811	-0.149848	-0.00653833	0.0684752		0.0774321	0.246492	-0.345779	0.341659	-0.013256
54.1	-0.0513225	0.0841497	-0.105064	-0.0569206	0.0740732		0.0987046	0.237536	-0.364812	0.336061	0.0348871
54.15	0.000179299	0.0897477	-0.11402	-0.0546814	0.102063		0.0494419	0.215144	-0.348018	0.323745	-0.00765794
54.2	-0.0110168	0.0897477	-0.109542	0.012495	0.0886281		0.0807909	0.265526	-0.334583	0.355094	-0.0849107
54.25	-0.0580402	0.11214	-0.11626	-0.0166148	0.0695948		0.113259	0.239775	-0.355855	0.317028	-0.0849107
54.3	-0.0233324	0.11214	-0.131934	-0.0457245	0.060638		0.108781	0.205067	-0.378247	0.2812	-0.0826715
54.35	-0.0121364	0.113259	-0.109542	-0.0177344	0.118857		0.130054	0.237536	-0.302114	0.3383	-0.0255716
54.4	-0.0378873	0.0953457	-0.100585	-0.0311696	0.0707144		0.123336	0.303592	-0.31443	0.313669	-0.061399
54.45	-0.0345285	0.106542	-0.154326	0.00241851	0.0147342		0.11102	0.273363	-0.372649	0.300234	-0.102824
54.5	-0.0289304	0.0617576	-0.138652	-0.0378873	0.0931065		0.128934	0.264406	-0.34242	0.296875	-0.0177344
54.55	-0.0143756	0.0460831	-0.119618	-0.0412461	0.0897477		0.107661	0.275602	-0.368171	0.31031	-0.024452
54.6	-0.00205991	0.146848	-0.137532	-0.0423657	0.0449635		0.107661	0.268885	-0.374888	0.283439	-0.00765794
54.65	-0.0177344	0.106542	-0.148728	0.0136146	0.0953457		0.167	0.237536	-0.362573	0.314788	-0.00765794
54.7	0.0012989	0.114379	-0.100585	-0.0412461	0.0539204		0.164761	0.270004	-0.363692	0.340539	0.0012989
54.75	-0.024452	0.109901	-0.105064	-0.024452	0.0472027		0.113259	0.245373	-0.378247	0.332702	0.00577732
54.8	-0.0580402	0.14013	-0.126336	-0.0143756	0.0673556		0.199469	0.266645	-0.362573	0.244253	-0.0535618
54.85	-0.00317952	0.159163	-0.126336	-0.0692362	0.0460831		0.154685	0.238655	-0.36929	0.31031	-0.0468441
54.9	-0.0423657	0.103183	-0.101705	-0.0446049	0.0169734		0.132293	0.247612	-0.361453	0.343898	-0.0255716
54.95	-0.0479637	0.109901	-0.106183	-0.013256	-0.0233324		0.170359	0.325984	-0.308832	0.301353	-0.0804323
55	-0.0434853	0.128934	-0.0916283	0.0012989	0.0348871		0.16812	0.290157	-0.332343	0.30919	-0.0378873
55.05	-0.0390069	0.0841497	-0.150967	0.000179299	0.097585		0.149087	0.277841	-0.363692	0.337181	0.0203322
55.1	-0.072595	0.100944	-0.106183	-0.0143756	0.0315282		0.14125	0.278961	-0.326745	0.329343	-0.0390069
55.15	-0.0748342	0.152446	-0.106183	-0.000940306	0.0483223		0.181555	0.256569	-0.323387	0.291277	-0.03005
55.2	-0.110662	0.125575	-0.11514	-0.00317952	0.0819105		0.133412	0.292396	-0.364812	0.308071	0.00577732
55.25	-0.0748342	0.0886281	-0.0893891	-0.0110168	0.0460831		0.131173	0.273363	-0.406237	0.306951	-0.0580402
55.3	-0.0378873	0.142369	-0.061399	0.00465772	0.0214518		0.133412	0.22522	-0.340181	0.33942	-0.0826715
55.35	-0.0457245	0.161402	-0.0636382	-0.00205991	0.0897477		0.150206	0.255449	-0.311071	0.332702	-0.0434853
55.4	-0.0502029	0.102063	-0.0882695	-0.0154952	0.0617576		0.143489	0.273363	-0.340181	0.319267	-0.0289304
55.45	-0.0479637	0.108781	-0.0815519	-0.018854	0.0852693		0.144608	0.243134	-0.359214	0.359573	-0.0490833
55.5	-0.0905087	0.137891	-0.0893891	0.000179299	0.0998242		0.146848	0.239775	-0.346898	0.399878	-0.0289304
55.55	-0.0502029	0.122216	-0.0602794	0.0315282	0.0751929		0.160283	0.278961	-0.334583	0.334941	-0.0311696
55.6	-0.0210932	0.124455	-0.0625186	-0.000940306	0.0360067		0.200589	0.227459	-0.326745	0.337181	-0.0210932
55.65	-0.105064	0.119977	-0.055801	-0.0143756	0.0774321		0.125575	0.246492	-0.294277	0.361812	0.0304086
55.7	-0.108422	0.123336	-0.0502029	-0.0121364	0.0617576		0.144608	0.318147	-0.330104	0.357333	-0.0289304
55.75	-0.0569206	0.155804	-0.0322893	0.0528007	0.0371263		0.160283	0.271124	-0.345779	0.377486	-0.0367677
55.8	-0.0916283	0.118857	-0.0434853	-0.00877754	0.060638		0.159163	0.252091	-0.334583	0.399878	0.00465772
55.85	-0.0815519	0.14013	-0.0468441	-0.0401265	0.0382459		0.144608	0.276722	-0.355855	0.369649	-0.03005
55.9	-0.0513225	0.153565	-0.0513225	-0.0334089	0.0416047		0.119977	0.270004	-0.351377	0.343898	-0.013256
55.95	-0.0580402	0.126695	-0.0602794	-0.0546814	0.0617576		0.122216	0.243134	-0.308832	0.415553	-0.0401265
56	-0.0378873	0.122216	-0.0636382	-0.018854	0.0483223		0.133412	0.261047	-0.353616	0.405476	-0.0255716
56.05	-0.0737146	0.103183	-0.110662	-0.0278108	0.0751929		0.160283	0.276722	-0.386084	0.351735	-0.03005
56.1	-0.0905087	0.136771	-0.131934	-0.0356481	0.0404851		0.142369	0.280081	-0.331224	0.441304	-0.00765794
56.15	-0.0222128	0.136771	-0.0837911	-0.000940306	0.0595184		0.155804	0.227459	-0.350257	0.404357	-0.0345285
56.2	-0.0446049	0.131173	-0.0916283	-0.00765794	0.0516811		0.182675	0.264406	-0.333463	0.356214	-0.0871499
56.25	-0.0390069	0.114379	-0.110662	-0.000940306	0.0326479		0.182675	0.31143	-0.31219	0.36741	-0.0569206
56.3	0.0102557	0.134532	-0.0524421	-0.0177344	0.0248106		0.167	0.244253	-0.344659	0.397639	-0.0737146
56.35	-0.0289304	0.0998242	-0.0815519	-0.055801	0.0472027		0.128934	0.235296	-0.346898	0.3954	-0.0569206
56.4	-0.0524421	0.113259	-0.138652	-0.0210932	0.0785517		0.160283	0.272243	-0.31443	0.427869	-0.0502029
56.45	-0.0457245	0.109901	-0.136413	-0.0110168	-0.00765794		0.16812	0.286798	-0.294277	0.414433	-0.0412461
56.5	0.0012989	0.0964653	-0.100585	-0.0266912	0.0695948		0.122216	0.301353	-0.325626	0.398759	-0.00989715
56.55	-0.0110168	0.136771	-0.125216	-0.0378873	0.0651164		0.179316	0.290157	-0.365932	0.407716	-0.0490833
56.6	-0.0210932	0.107661	-0.100585	-0.0233324	0.0147342		0.165881	0.257689	-0.333463	0.387563	-0.0255716
56.65	0.0158538	0.0942261	-0.122977	-0.0658774	0.012495		0.136771	0.256569	-0.320028	0.393161	0.0203322
56.7	-0.0334089	0.0931065	-0.134173	-0.0524421	0.0169734		0.160283	0.301353	-0.384965	0.388682	-0.0289304
56.75	-0.0255716	0.132293	-0.122977	-0.0143756	0.00241851		0.19723	0.285679	-0.355855	0.378606	-0.00989715
56.8	-0.0110168	0.113259	-0.131934	-0.0345285	0.0561596		0.190512	0.278961	-0.37153	0.411075	0.00353811
56.85	0.0169734	0.108781	-0.108422	-0.0580402	0.029289		0.16924	0.320386	-0.396161	0.425629	-0.0177344
56.9	-0.00877754	0.162522	-0.0804323	-0.024452	0.012495		0.191632	0.296875	-0.330104	0.435706	0.00689693
56.95	-0.0434853	0.127814	-0.137532	-0.0233324	0.0360067		0.165881	0.314788	-0.31443	0.403237	-0.0233324
57	-0.00989715	0.0807909	-0.127456	-0.0446049	0.0360067		0.155804	0.320386	-0.343539	0.417792	-0.00541873
57.05	-0.0255716	0.125575	-0.135293	0.00801654	0.0583988		0.215144	0.317028	-0.34242	0.397639	-0.0143756
57.1	-0.0591598	0.149087	-0.130814	-0.0233324	0.0214518		0.147967	0.313669	-0.335702	0.392041	-0.0278108
57.15	-0.0199736	0.156924	-0.142011	-0.024452	0.0416047		0.189393	0.28232	-0.36929	0.427869	-0.00989715
57.2	-0.00429912	0.121097	-0.147609	-0.0367677	0.0483223		0.207306	0.312549	-0.351377	0.402118	-0.018854
57.25	-0.0177344	0.130054	-0.159924	-0.00765794	0.0169734		0.147967	0.345018	-0.295396	0.390922	-0.00765794
57.3	0.0203322	0.163642	-0.191273	0.0214518	0.0113754		0.165881	0.28232	-0.311071	0.371888	0.000179299
57.35	0.0169734	0.151326	-0.182316	-0.0401265	0.071834		0.199469	0.308071	-0.367051	0.374128	-0.013256
57.4	-0.00317952	0.179316	-0.166642	0.0371263	0.0382459		0.183795	0.320386	-0.340181	0.392041	-0.0278108
57.45	-0.013256	0.202828	-0.191273	0.066236	0.023691		0.16812	0.304712	-0.318908	0.358453	-0.0121364
57.5	-0.0759538	0.183795	-0.202469	0.0259302	0.0617576		0.158044	0.317028	-0.31219	0.371888	0.0304086
57.55	-0.0266912	0.167	-0.189034	0.0248106	0.0416047		0.155804	0.319267	-0.351377	0.39428	-0.0401265
57.6	-0.013256	0.205067	-0.134173	0.029289	0.0315282		0.184914	0.31143	-0.309951	0.387563	-0.0457245
57.65	-0.0703558	0.158044	-0.159924	0.0371263	0.0337675		0.229698	0.300234	-0.293157	0.359573	0.0281694
57.7	-0.0423657	0.151326	-0.107303	0.0393655	0.00801654		0.193871	0.348377	-0.325626	0.389802	-0.013256
57.75	-0.0490833	0.175957	-0.133054	0.012495	0.0404851		0.162522	0.303592	-0.308832	0.400998	-0.0210932
57.8	-0.0714754	0.170359	-0.142011	0.00689693	0.0595184		0.216263	0.336061	-0.266287	0.378606	-0.00429912
57.85	-0.0737146	0.155804	-0.158805	0.0113754	0.0270498		0.210665	0.317028	-0.340181	0.3954	0.0102557
57.9	-0.018854	0.150206	-0.138652	0.0304086	0.00465772		0.189393	0.33942	-0.304353	0.381965	0.0158538
57.95	-0.100585	0.182675	-0.133054	-0.0154952	0.0438439		0.159163	0.350616	-0.294277	0.402118	-0.0311696
58	-0.0524421	0.192751	-0.147609	0.0270498	0.0438439		0.173718	0.334941	-0.31331	0.406596	-0.024452
58.05	-0.00429912	0.133412	-0.11402	0.0651164	0.0785517		0.208426	0.325984	-0.304353	0.378606	0.000179299
58.1	-0.0367677	0.171479	-0.100585	-0.0378873	0.0371263		0.151326	0.320386	-0.337941	0.369649	-0.0222128
58.15	-0.066997	0.178197	-0.120738	0.00241851	0.018093		0.159163	0.296875	-0.297636	0.449141	-0.0210932
58.2	-0.0401265	0.193871	-0.11514	0.0393655	0.0203322		0.2241	0.322626	-0.241655	0.370769	-0.00989715
58.25	-0.0457245	0.121097	-0.0714754	-0.0121364	0.0315282		0.177077	0.383084	-0.255091	0.377486	-0.0255716
58.3	-0.0893891	0.154685	-0.11626	0.00241851	0.0304086		0.177077	0.327104	-0.308832	0.399878	-0.024452
58.35	-0.101705	0.207306	-0.0647578	-0.0266912	0.05504		0.178197	0.343898	-0.273004	0.388682	0.00689693
58.4	-0.0703558	0.189393	-0.0311696	-0.013256	0.0572792		0.155804	0.334941	-0.259569	0.434586	-0.00541873
58.45	-0.0972263	0.177077	-0.0255716	0.0136146	0.0483223		0.170359	0.321506	-0.279722	0.414433	-0.0412461
58.5	-0.0781931	0.159163	-0.0434853	0.0337675	0.0460831		0.156924	0.358453	-0.322267	0.42339	0.012495
58.55	-0.0647578	0.146848	-0.0401265	0.0113754	0.00913614		0.131173	0.341659	-0.331224	0.425629	0.00577732
58.6	-0.0502029	0.173718	-0.0367677	0.0203322	0.018093		0.134532	0.336061	-0.289798	0.3954	0.0012989
58.65	-0.0714754	0.156924	-0.0110168	0.0796713	0.0483223		0.183795	0.329343	-0.3413	0.434586	-0.0390069
58.7	-0.0793127	0.151326	-0.00877754	0.0225714	0.0315282		0.114379	0.328224	-0.318908	0.42451	0.0102557
58.75	-0.00429912	0.170359	-0.0468441	0.0315282	0.012495		0.106542	0.31031	-0.294277	0.393161	0.0248106
58.8	-0.0524421	0.164761	-0.0322893	0.0404851	-0.00317952		0.193871	0.355094	-0.322267	0.444663	-0.0255716
58.85	-0.0412461	0.173718	0.0281694	0.0315282	0.0304086		0.153565	0.327104	-0.351377	0.433467	0.00689693
58.9	-0.0434853	0.163642	-0.013256	-0.0143756	0.00577732		0.192751	0.333822	-0.299875	0.393161	0.0427243
58.95	-0.0546814	0.146848	-0.0580402	0.0214518	-0.00429912		0.200589	0.346137	-0.305473	0.389802	-0.00765794
59	-0.0401265	0.167	0.00241851	-0.018854	0.0192126		0.184914	0.347257	-0.334583	0.432347	0.00241851
59.05	0.00465772	0.125575	-0.013256	-0.0199736	0.0203322		0.191632	0.325984	-0.309951	0.427869	0.0192126
59.1	0.0270498	0.122216	-0.0390069	-0.0255716	0.0819105		0.180436	0.303592	-0.275244	0.407716	0.0113754
59.15	0.0203322	0.173718	0.0203322	-0.024452	0.0158538		0.227459	0.352855	-0.31443	0.415553	-0.0121364
59.2	0.0438439	0.188273	-0.00653833	-0.0222128	0.0315282		0.216263	0.370769	-0.322267	0.406596	-0.0110168
59.25	0.0012989	0.151326	-0.0266912	0.018093	0.0561596		0.174838	0.355094	-0.242775	0.387563	-0.0166148
59.3	0.023691	0.180436	-0.00989715	0.0460831	-0.00205991		0.214024	0.359573	-0.261808	0.428988	-0.0378873
59.35	0.00241851	0.16812	-0.0177344	-0.0110168	0.00913614		0.252091	0.387563	-0.322267	0.384204	0.0169734
59.4	-0.0233324	0.175957	0.00577732	0.00465772	-0.000940306		0.183795	0.357333	-0.292038	0.400998	0.0382459
59.45	-0.0154952	0.144608	-0.0367677	0.0102557	-0.00765794		0.203947	0.376367	-0.28532	0.42451	0.0192126
59.5	-0.00429912	0.153565	-0.018854	0.00241851	0.00241851		0.233057	0.380845	-0.28644	0.3954	-0.0110168
59.55	-0.0412461	0.152446	-0.0166148	0.060638	-0.0210932		0.248732	0.319267	-0.309951	0.373008	0.012495
59.6	-0.0322893	0.107661	-0.0322893	0.0203322	0.00801654		0.215144	0.358453	-0.304353	0.378606	0.023691
59.65	-0.0289304	0.11102	-0.0278108	0.018093	0.0494419		0.22522	0.351735	-0.344659	0.369649	0.0315282
59.7	-0.0266912	0.159163	-0.0524421	0.0438439	0.00353811		0.246492	0.324865	-0.326745	0.400998	-0.0121364
59.75	-0.018854	0.154685	-0.0154952	0.0617576	0.0225714		0.242014	0.342779	-0.326745	0.39652	0.00577732
59.8	-0.0367677	0.103183	-0.055801	0.0214518	0.0617576		0.273363	0.378606	-0.305473	0.369649	0.023691
59.85	-0.0199736	0.153565	-0.0255716	0.0326479	0.0304086		0.235296	0.349496	-0.280842	0.392041	0.0449635
59.9	-0.0311696	0.179316	0.0136146	0.0751929	0.0113754		0.202828	0.36741	-0.303234	0.386443	0.0192126
59.95	-0.0569206	0.0673556	-0.0311696	0.0505615	-0.0266912		0.227459	0.404357	-0.236057	0.42451	-0.024452
60	-0.0681166	0.102063	-0.0390069	0.0337675	0.0203322		0.198349	0.361812	-0.231579	0.380845	0.0326479
60.05	-0.0580402	0.117738	-0.0625186	0.0774321	0.0281694		0.212904	0.340539	-0.292038	0.414433	0.0192126
60.1	0.00577732	0.116618	-0.0334089	0.0729536	0.00577732		0.217383	0.375247	-0.266287	0.430108	-0.00541873
60.15	0.00689693	0.127814	-0.0143756	0.0572792	-0.00317952		0.190512	0.320386	-0.28644	0.407716	0.00913614
60.2	-0.00653833	0.147967	-0.055801	0.0438439	-0.00317952		0.230818	0.334941	-0.258449	0.3954	0.0270498
60.25	-0.00653833	0.0964653	-0.0434853	0.0841497	-0.0154952		0.245373	0.369649	-0.247253	0.373008	-0.018854
60.3	0.05504	0.106542	-0.0255716	0.0348871	-0.024452		0.22522	0.364051	-0.287559	0.392041	-0.0513225
60.35	0.029289	0.159163	-0.0154952	0.0393655	0.0248106		0.244253	0.36629	-0.306592	0.42451	-0.000940306
60.4	0.0248106	0.180436	-0.03005	0.0483223	0.00241851		0.259928	0.376367	-0.237177	0.405476	-0.024452
60.45	0.0427243	0.173718	-0.00205991	0.0617576	-0.0121364		0.234177	0.3954	-0.194632	0.403237	-0.0546814
60.5	-0.0121364	0.150206	-0.0513225	0.0472027	-0.0177344		0.243134	0.399878	-0.273004	0.425629	0.00689693
60.55	-0.00541873	0.146848	-0.0513225	0.0908673	-0.0110168		0.16812	0.364051	-0.274124	0.39652	-0.00989715
60.6	-0.00429912	0.16812	0.0360067	0.0371263	-0.00205991		0.210665	0.346137	-0.181197	0.348377	0.00465772
60.65	-0.0199736	0.173718	0.00241851	0.0483223	0.0416047		0.2812	0.36853	-0.239416	0.389802	-0.000940306
60.7	-0.00765794	0.142369	-0.0367677	0.0796713	-0.00541873		0.218502	0.356214	-0.25621	0.36853	0.00577732
60.75	0.0214518	0.130054	-0.0502029	0.0740732	0.00689693		0.191632	0.353975	-0.236057	0.376367	-0.00765794
60.8	-0.0345285	0.127814	-0.0434853	0.0561596	0.0012989		0.248732	0.364051	-0.248373	0.369649	-0.0569206
60.85	-0.0199736	0.158044	-0.0255716	0.0841497	-0.0143756		0.248732	0.373008	-0.264047	0.398759	0.0248106
60.9	0.0337675	0.164761	-0.061399	0.0438439	0.012495		0.174838	0.373008	-0.239416	0.446902	0.023691
60.95	-0.00205991	0.132293	-0.0311696	0.0796713	0.00913614		0.220742	0.345018	-0.211426	0.404357	-0.00429912
61	-0.013256	0.125575	-0.0210932	0.14125	-0.0322893		0.233057	0.399878	-0.252851	0.427869	0.0136146
61.05	-0.00205991	0.142369	-0.100585	0.0505615	0.0012989		0.231938	0.450261	-0.252851	0.467055	0.0225714
61.1	-0.00541873	0.103183	-0.0535618	0.0505615	0.000179299		0.245373	0.359573	-0.218144	0.393161	-0.00205991
61.15	-0.0311696	0.116618	0.00689693	0.118857	-0.0143756		0.248732	0.33942	-0.252851	0.417792	0.0225714
61.2	-0.0356481	0.106542	-0.0815519	0.13901	-0.00205991		0.256569	0.397639	-0.268526	0.498404	0.0147342
61.25	0.000179299	0.104303	-0.0781931	0.11214	0.0012989		0.22634	0.411075	-0.213665	0.411075	-0.0423657
61.3	0.0203322	0.16812	-0.0781931	0.108781	-0.0199736		0.277841	0.334941	-0.243895	0.406596	-0.0233324
61.35	0.0012989	0.189393	-0.0367677	0.123336	0.000179299		0.305832	0.398759	-0.251732	0.421151	0.0136146
61.4	0.0203322	0.156924	-0.0289304	0.150206	-0.00765794		0.243134	0.400998	-0.222622	0.440184	-0.0356481
61.45	0.0472027	0.160283	0.00689693	0.11214	-0.0311696		0.234177	0.353975	-0.239416	0.399878	-0.0580402
61.5	-0.00653833	0.118857	-0.0446049	0.153565	0.0147342		0.265526	0.386443	-0.239416	0.377486	0.0158538
61.55	-0.00877754	0.0863889	-0.0837911	0.163642	0.00913614		0.274483	0.378606	-0.255091	0.384204	-0.03005
61.6	0.0763125	0.117738	-0.0278108	0.0998242	-0.0121364		0.258808	0.346137	-0.307712	0.39428	-0.00765794
61.65	0.0841497	0.100944	-0.0334089	0.158044	-0.055801		0.292396	0.378606	-0.253971	0.408835	0.0158538
61.7	0.0416047	0.115499	-0.0468441	0.128934	-0.0916283		0.270004	0.427869	-0.243895	0.39652	0.0214518
61.75	0.0382459	0.108781	-0.0154952	0.123336	-0.0636382		0.257689	0.39428	-0.258449	0.404357	0.0012989
61.8	0.0214518	0.117738	-0.0311696	0.154685	-0.0468441		0.25433	0.399878	-0.293157	0.385324	-0.0177344
61.85	0.0225714	0.16812	-0.018854	0.150206	-0.0905087		0.236416	0.405476	-0.293157	0.399878	0.0203322
61.9	0.0281694	0.158044	-0.0401265	0.0707144	-0.0793127		0.247612	0.413314	-0.271885	0.403237	0.0494419
61.95	0.0393655	0.117738	0.0158538	0.127814	-0.0905087		0.207306	0.347257	-0.275244	0.404357	0.00689693
62	0.0751929	0.154685	-0.0546814	0.177077	-0.0781931		0.175957	0.388682	-0.275244	0.412194	0.0371263
62.05	0.0505615	0.117738	-0.0893891	0.142369	-0.0311696		0.228579	0.417792	-0.302114	0.442423	0.0416047
62.1	0.0460831	0.108781	-0.0255716	0.0763125	-0.0737146		0.236416	0.365171	-0.261808	0.42339	0.0113754
62.15	0.0113754	0.158044	-0.0513225	0.161402	-0.0826715		0.245373	0.358453	-0.277483	0.415553	0.0214518
62.2	0.00241851	0.16924	-0.055801	0.131173	-0.0289304		0.265526	0.379726	-0.22934	0.435706	-0.00205991
62.25	0.0729536	0.125575	-0.0434853	0.121097	-0.0524421		0.245373	0.370769	-0.224861	0.417792	0.00577732
62.3	0.0528007	0.13901	-0.055801	0.151326	-0.0737146		0.302473	0.337181	-0.262928	0.406596	-0.00877754
62.35	0.05504	0.181555	-0.0446049	0.135652	-0.0199736		0.31031	0.384204	-0.258449	0.432347	-0.0110168
62.4	0.0561596	0.175957	-0.0961067	0.128934	-0.0390069		0.283439	0.323745	-0.271885	0.400998	0.0113754
62.45	0.0214518	0.135652	-0.0916283	0.128934	-0.0658774		0.319267	0.341659	-0.275244	0.403237	0.0438439
62.5	0.0416047	0.103183	-0.0468441	0.125575	-0.0434853		0.334941	0.373008	-0.241655	0.388682	0.0158538
62.55	0.0315282	0.124455	-0.0905087	0.132293	0.00689693		0.337181	0.325984	-0.246134	0.406596	0.0360067
62.6	0.0225714	0.162522	-0.0602794	0.0998242	-0.0143756		0.365171	0.329343	-0.280842	0.36629	0.0617576
62.65	0.0113754	0.150206	-0.0334089	0.144608	-0.0781931		0.361812	0.31143	-0.274124	0.371888	-0.00429912
62.7	0.012495	0.172599	-0.0446049	0.0998242	-0.0356481		0.325984	0.340539	-0.243895	0.416673	0.018093
62.75	0.0214518	0.205067	-0.0199736	0.13901	-0.00541873		0.293516	0.332702	-0.259569	0.442423	-0.0121364
62.8	0.0203322	0.170359	0.0136146	0.116618	-0.0468441		0.377486	0.375247	-0.283081	0.375247	0.0225714
62.85	-0.0121364	0.155804	-0.00317952	0.127814	-0.0345285		0.333822	0.353975	-0.218144	0.398759	0.0348871
62.9	0.0214518	0.13901	-0.0121364	0.122216	0.0315282		0.315908	0.379726	-0.219263	0.432347	0.102063
62.95	0.0113754	0.126695	-0.0121364	0.136771	-0.0356481		0.352855	0.426749	-0.215904	0.415553	0.0404851
63	-0.0255716	0.183795	-0.0423657	0.161402	0.000179299		0.353975	0.386443	-0.189034	0.415553	0.0572792
63.05	-0.0490833	0.125575	-0.055801	0.117738	0.00241851		0.350616	0.376367	-0.240536	0.418912	0.0763125
63.1	0.0012989	0.145728	-0.024452	0.125575	-0.0446049		0.330463	0.36629	-0.20135	0.404357	0.0460831
63.15	-0.013256	0.170359	-0.0322893	0.132293	-0.0681166		0.351735	0.408835	-0.215904	0.402118	0.0807909
63.2	-0.018854	0.180436	-0.0569206	0.102063	-0.018854		0.333822	0.456978	-0.223742	0.432347	0.0729536
63.25	-0.0401265	0.0908673	0.000179299	0.105422	-0.00989715		0.301353	0.412194	-0.221502	0.389802	0.0785517
63.3	-0.0356481	0.142369	-0.0345285	0.155804	-0.0681166		0.346137	0.413314	-0.25733	0.3954	0.0875085
63.35	-0.0714754	0.191632	-0.0748342	0.122216	-0.0110168		0.351735	0.426749	-0.241655	0.433467	0.0953457
63.4	-0.0513225	0.122216	-0.0177344	0.104303	-0.00541873		0.320386	0.406596	-0.215904	0.405476	0.0707144
63.45	-0.0401265	0.123336	-0.0166148	0.142369	-0.0513225		0.315908	0.432347	-0.222622	0.417792	0.109901
63.5	-0.0199736	0.146848	-0.0143756	0.155804	-0.0502029		0.356214	0.450261	-0.224861	0.42451	0.0774321
63.55	-0.0177344	0.0942261	-0.0580402	0.126695	-0.0199736		0.324865	0.433467	-0.20023	0.416673	0.05504
63.6	-0.013256	0.114379	-0.0636382	0.124455	-0.0390069		0.321506	0.409955	-0.232699	0.386443	0.0438439
63.65	0.012495	0.135652	-0.0222128	0.130054	-0.0636382		0.303592	0.407716	-0.218144	0.426749	0.066236
63.7	0.0270498	0.155804	-0.0356481	0.107661	-0.061399		0.271124	0.444663	-0.191273	0.425629	0.0830301
63.75	0.00241851	0.146848	-0.0322893	0.131173	-0.0311696		0.296875	0.417792	-0.232699	0.405476	0.0438439
63.8	0.0203322	0.100944	-0.0143756	0.149087	-0.0714754		0.2812	0.350616	-0.236057	0.425629	0.0695948
63.85	0.0259302	0.146848	-0.0569206	0.105422	-0.0849107		0.280081	0.3954	-0.253971	0.467055	0.123336
63.9	0.00689693	0.163642	-0.0457245	0.0863889	-0.018854		0.283439	0.434586	-0.209187	0.442423	0.0751929
63.95	-0.000940306	0.0919869	-0.0121364	0.0572792	-0.066997		0.296875	0.390922	-0.193512	0.444663	0.060638
64	0.0225714	0.104303	-0.0591598	0.124455	-0.0647578		0.272243	0.415553	-0.178958	0.439065	0.0953457
64.05	0.0315282	0.0830301	-0.107303	0.108781	-0.00317952		0.275602	0.442423	-0.215904	0.436825	0.018093
64.1	0.0438439	0.0931065	-0.0356481	0.0449635	-0.055801		0.271124	0.380845	-0.206948	0.456978	0.00241851
64.15	0.0897477	0.150206	-0.0412461	0.0964653	-0.0468441		0.240894	0.3954	-0.153207	0.432347	0.0472027
64.2	0.029289	0.136771	-0.0569206	0.0998242	-0.0625186		0.266645	0.448022	-0.195752	0.468174	-0.00653833
64.25	0.0449635	0.0931065	-0.0401265	0.0841497	-0.0143756		0.284559	0.437945	-0.187914	0.422271	-0.0143756
64.3	0.0875085	0.11214	-0.0602794	0.122216	-0.0356481		0.297994	0.387563	-0.184556	0.439065	0.00913614
64.35	0.0304086	0.128934	-0.0479637	0.114379	-0.0367677		0.287918	0.377486	-0.213665	0.469294	0.0583988
64.4	0.0270498	0.145728	-0.0737146	0.0953457	-0.00317952		0.252091	0.42339	-0.239416	0.458098	0.0404851
64.45	0.0393655	0.11102	-0.0804323	0.147967	-0.0266912		0.308071	0.434586	-0.22822	0.442423	0.0259302
64.5	0.0326479	0.131173	-0.0961067	0.149087	-0.0658774		0.304712	0.434586	-0.197991	0.482729	0.0382459
64.55	0.0147342	0.134532	-0.0938675	0.11214	0.00913614		0.286798	0.378606	-0.208067	0.436825	0.0382459
64.6	0.0337675	0.117738	-0.0658774	0.0886281	-0.0177344		0.308071	0.357333	-0.213665	0.428988	0.0572792
64.65	0.0371263	0.11214	-0.0837911	0.113259	-0.0546814		0.361812	0.385324	-0.239416	0.526394	0.0416047
64.7	0.0382459	0.133412	-0.0513225	0.0942261	-0.0434853		0.364051	0.380845	-0.247253	0.472653	0.0483223
64.75	0.0192126	0.137891	-0.0513225	0.0774321	-0.0177344		0.334941	0.376367	-0.260689	0.432347	0.0494419
64.8	-0.00541873	0.102063	-0.0580402	0.119977	-0.0457245		0.329343	0.352855	-0.243895	0.463696	0.0539204
64.85	0.0225714	0.100944	-0.0591598	0.128934	-0.0322893		0.345018	0.39428	-0.191273	0.435706	0.0326479
64.9	-0.0199736	0.128934	-0.0502029	0.0651164	-0.00989715		0.36741	0.413314	-0.234938	0.430108	0.0203322
64.95	0.0348871	0.108781	-0.0345285	0.0931065	-0.0412461		0.350616	0.39428	-0.194632	0.464816	0.0315282
65	-0.00989715	0.108781	-0.0546814	0.14125	-0.0490833		0.334941	0.427869	-0.197991	0.445782	0.0595184
65.05	0.00577732	0.114379	-0.0826715	0.0931065	0.00465772		0.369649	0.411075	-0.222622	0.431227	0.0203322
65.1	0.0225714	0.0751929	-0.0770735	0.066236	-0.0154952		0.370769	0.434586	-0.205828	0.465935	0.0102557
65.15	0.000179299	0.149087	-0.0513225	0.107661	-0.0490833		0.331583	0.378606	-0.22934	0.448022	0.0572792
65.2	-0.0356481	0.152446	-0.0535618	0.0807909	-0.0535618		0.342779	0.39428	-0.262928	0.4525	0.023691
65.25	0.0416047	0.104303	-0.0378873	0.0785517	-0.0166148		0.325984	0.428988	-0.234938	0.433467	0.066236
65.3	0.0147342	0.0897477	-0.0535618	0.106542	-0.0446049		0.332702	0.362931	-0.181197	0.454739	0.0214518
65.35	0.0304086	0.155804	-0.100585	0.0785517	-0.0479637		0.320386	0.387563	-0.250612	0.433467	0.012495
65.4	0.0147342	0.126695	-0.0434853	0.13901	0.00689693		0.322626	0.402118	-0.215904	0.426749	0.0617576
65.45	0.00353811	0.150206	-0.013256	0.154685	-0.00205991		0.30919	0.383084	-0.17224	0.465935	0.0169734
65.5	0.00801654	0.170359	-0.0770735	0.152446	-0.0378873		0.33942	0.432347	-0.220383	0.471533	0.00689693
65.55	0.012495	0.100944	-0.072595	0.149087	-0.0154952		0.350616	0.439065	-0.253971	0.430108	0.0494419
65.6	0.0326479	0.107661	-0.0334089	0.134532	0.0102557		0.342779	0.440184	-0.239416	0.418912	0.0281694
65.65	0.012495	0.183795	-0.0535618	0.117738	-0.0289304		0.3383	0.420031	-0.209187	0.476012	-0.00541873
65.7	0.0136146	0.136771	-0.0625186	0.0987046	-0.0390069		0.299114	0.400998	-0.234938	0.421151	0.00801654
65.75	0.0393655	0.0931065	-0.0378873	0.133412	-0.000940306		0.294635	0.436825	-0.262928	0.430108	0.0203322
65.8	-0.0255716	0.0819105	-0.0356481	0.103183	-0.0378873		0.353975	0.495045	-0.241655	0.420031	0.0225714
65.85	0.00801654	0.144608	-0.0524421	0.102063	-0.0121364		0.322626	0.417792	-0.214785	0.45138	0.0281694
65.9	0.0259302	0.170359	-0.0748342	0.0964653	0.00465772		0.36629	0.42339	-0.246134	0.425629	0.0449635
65.95	0.00801654	0.104303	-0.0602794	0.0953457	-0.0502029		0.348377	0.403237	-0.261808	0.448022	0.0539204
66	0.00353811	0.121097	-0.024452	0.119977	-0.00765794		0.283439	0.435706	-0.247253	0.425629	0.0404851
66.05	-0.0166148	0.117738	-0.0882695	0.0953457	0.0304086		0.325984	0.437945	-0.269646	0.463696	0.0483223
66.1	0.0348871	0.0897477	-0.0882695	0.0707144	-0.00429912		0.33942	0.399878	-0.25733	0.427869	0.0695948
66.15	0.0460831	0.100944	-0.0591598	0.123336	-0.000940306		0.325984	0.405476	-0.250612	0.427869	0.0528007
66.2	0.0248106	0.142369	-0.0737146	0.0953457	-0.00765794		0.347257	0.474892	-0.249493	0.477131	0.05504
66.25	0.0416047	0.0931065	-0.0602794	0.0807909	0.0158538		0.333822	0.465935	-0.217024	0.414433	0.0382459
66.3	0.00689693	0.0460831	-0.0334089	0.0751929	0.00801654		0.3383	0.4525	-0.278602	0.433467	-0.00317952
66.35	0.0203322	0.0572792	-0.0345285	0.0516811	-0.000940306		0.351735	0.42451	-0.298755	0.454739	0.0393655
66.4	0.0774321	0.066236	-0.0625186	0.066236	0.0281694		0.28232	0.440184	-0.247253	0.468174	0.0651164
66.45	-0.00765794	0.116618	-0.0446049	0.0572792	-0.0143756		0.295755	0.403237	-0.161044	0.487208	0.023691
66.5	0.0225714	0.0830301	-0.0524421	0.0886281	-0.0110168		0.313669	0.442423	-0.242775	0.469294	0.00465772
66.55	0.0561596	0.0505615	-0.0636382	0.114379	0.0393655		0.330463	0.416673	-0.2842	0.450261	0.0751929
66.6	0.0248106	0.107661	-0.000940306	0.116618	0.0539204		0.319267	0.426749	-0.251732	0.445782	0.0494419
66.65	-0.00877754	0.100944	-0.0524421	0.106542	-0.0177344		0.351735	0.433467	-0.275244	0.498404	0.0404851
66.7	0.0102557	0.100944	-0.0490833	0.0785517	0.0214518		0.304712	0.435706	-0.266287	0.469294	0.0427243
66.75	0.0617576	0.115499	-0.0233324	0.132293	0.0639968		0.274483	0.412194	-0.233818	0.472653	0.0427243
66.8	-0.00541873	0.125575	-0.0658774	0.14013	-0.03005		0.289038	0.450261	-0.280842	0.507361	0.0505615
66.85	0.012495	0.0516811	-0.0199736	0.0830301	0.0113754		0.273363	0.425629	-0.264047	0.476012	0.0628772
66.9	0.023691	0.116618	-0.0222128	0.0830301	0.0281694		0.294635	0.432347	-0.231579	0.462576	0.0449635
66.95	0.00465772	0.136771	-0.0815519	0.0763125	0.0147342		0.291277	0.446902	-0.223742	0.454739	0.071834
67	0.0326479	0.0628772	-0.0826715	0.11102	-0.0322893		0.252091	0.407716	-0.234938	0.454739	0.0651164
67.05	-0.00653833	0.071834	-0.0860303	0.0908673	0.012495		0.240894	0.454739	-0.260689	0.464816	0.0707144
67.1	0.012495	0.102063	-0.0737146	0.0539204	0.05504		0.247612	0.412194	-0.222622	0.448022	0.0673556
67.15	0.0203322	0.0763125	-0.0770735	0.0863889	0.018093		0.285679	0.405476	-0.243895	0.469294	0.0819105
67.2	0.0169734	0.0897477	-0.0871499	0.05504	-0.024452		0.291277	0.442423	-0.28532	0.495045	0.0863889
67.25	-0.0210932	0.127814	-0.0524421	0.0628772	0.00241851		0.231938	0.412194	-0.238297	0.426749	0.109901
67.3	0.0528007	0.13901	-0.0658774	0.0942261	0.018093		0.263287	0.417792	-0.271885	0.42339	0.05504
67.35	0.0449635	0.146848	-0.0893891	0.0830301	0.00465772		0.294635	0.463696	-0.237177	0.497284	0.0942261
67.4	0.0281694	0.123336	-0.0625186	0.0371263	0.00465772		0.261047	0.428988	-0.209187	0.443543	0.071834
67.45	-0.00765794	0.14125	-0.0390069	0.0830301	0.000179299		0.257689	0.3954	-0.242775	0.496165	0.0774321
67.5	0.0136146	0.116618	-0.0580402	0.11102	-0.0199736		0.292396	0.449141	-0.221502	0.465935	0.117738
67.55	0.00801654	0.136771	-0.066997	0.0528007	-0.0255716		0.299114	0.454739	-0.209187	0.464816	0.0875085
67.6	0.0427243	0.105422	-0.0647578	0.060638	-0.00877754		0.294635	0.413314	-0.241655	0.454739	0.0987046
67.65	0.0371263	0.104303	-0.061399	0.0841497	0.0427243		0.304712	0.436825	-0.262928	0.408835	0.130054
67.7	-0.00317952	0.0819105	-0.055801	0.0192126	0.0304086		0.334941	0.445782	-0.245014	0.45138	0.0919869
67.75	0.0248106	0.0830301	-0.0647578	0.0315282	0.0248106		0.355094	0.45138	-0.251732	0.45138	0.0695948
67.8	0.0371263	0.0494419	-0.0636382	0.0651164	0.0147342		0.333822	0.3954	-0.232699	0.455859	0.124455
67.85	0.0740732	0.0472027	0.00801654	0.0684752	0.029289		0.374128	0.426749	-0.260689	0.416673	0.0919869
67.9	0.0628772	0.0830301	-0.00765794	0.097585	-0.0143756		0.321506	0.463696	-0.230459	0.437945	0.0897477
67.95	0.018093	0.108781	-0.0423657	0.097585	-0.0143756		0.290157	0.441304	-0.242775	0.490567	0.0639968
68	0.0449635	0.0561596	-0.0401265	0.103183	0.0259302		0.294635	0.3954	-0.212546	0.417792	0.0628772
68.05	-0.00541873	0.0583988	-0.0289304	0.0931065	-0.0233324		0.304712	0.440184	-0.250612	0.458098	0.0852693
68.1	0.0326479	0.11214	-0.0222128	0.0651164	-0.0166148		0.271124	0.465935	-0.262928	0.484968	0.102063
68.15	0.0796713	0.0695948	0.0460831	0.0830301	0.0404851		0.301353	0.393161	-0.219263	0.443543	0.0796713
68.2	0.0404851	0.0763125	-0.00653833	0.0651164	-0.0110168		0.315908	0.409955	-0.25621	0.454739	0.0852693
68.25	0.060638	0.0964653	0.012495	0.071834	-0.0390069		0.343898	0.425629	-0.22822	0.417792	0.100944
68.3	0.071834	0.0617576	0.0472027	0.0785517	0.0136146		0.345018	0.389802	-0.22934	0.444663	0.0740732
68.35	0.0214518	0.122216	0.0796713	0.0729536	-0.00653833		0.328224	0.441304	-0.246134	0.476012	0.0875085
68.4	0.023691	0.105422	0.0751929	0.0751929	-0.0222128		0.3383	0.432347	-0.203589	0.436825	0.103183
68.45	0.0740732	0.0830301	0.124455	0.0819105	-0.000940306		0.361812	0.390922	-0.236057	0.455859	0.060638
68.5	0.0382459	0.143489	0.0998242	0.0651164	0.00689693		0.342779	0.398759	-0.250612	0.45362	0.108781
68.55	0.0427243	0.0897477	0.0830301	0.0830301	-0.0334089		0.312549	0.420031	-0.240536	0.418912	0.0695948
68.6	0.0315282	0.071834	0.136771	0.0796713	-0.0423657		0.346137	0.399878	-0.182316	0.411075	0.0651164
68.65	0.0281694	0.144608	0.0998242	0.066236	0.0393655		0.297994	0.430108	-0.183436	0.421151	0.0942261
68.7	0.0393655	0.142369	0.0942261	0.0371263	-0.0233324		0.331583	0.417792	-0.197991	0.455859	0.0751929
68.75	0.00913614	0.102063	0.0998242	0.0785517	-0.0345285		0.314788	0.393161	-0.213665	0.428988	0.0774321
68.8	-0.0154952	0.115499	0.0729536	0.0763125	0.000179299		0.31031	0.454739	-0.232699	0.462576	0.109901
68.85	0.0561596	0.118857	0.0684752	0.0695948	-0.00653833		0.297994	0.412194	-0.222622	0.514078	0.100944
68.9	0.0371263	0.13901	0.0595184	0.100944	-0.0289304		0.329343	0.439065	-0.230459	0.512959	0.0998242
68.95	0.0326479	0.13901	0.0595184	0.0572792	0.00465772		0.300234	0.439065	-0.25733	0.450261	0.0919869
69	0.0281694	0.135652	0.0953457	0.0393655	0.0304086		0.302473	0.440184	-0.268526	0.492806	0.066236
69.05	0.0740732	0.11214	0.0304086	0.113259	-0.00877754		0.358453	0.428988	-0.279722	0.482729	0.0684752
69.1	0.0807909	0.122216	0.0393655	0.0751929	0.0012989		0.340539	0.455859	-0.215904	0.421151	0.0763125
69.15	0.0012989	0.175957	0.113259	0.0304086	-0.00765794		0.320386	0.474892	-0.211426	0.408835	0.0819105
69.2	0.029289	0.154685	0.0673556	0.0516811	-0.0210932		0.28232	0.434586	-0.214785	0.471533	0.0919869
69.25	0.0158538	0.128934	0.0102557	0.0785517	0.00241851		0.293516	0.472653	-0.249493	0.404357	0.0595184
69.3	-0.00205991	0.0774321	0.0841497	0.0729536	-0.0446049		0.31031	0.465935	-0.252851	0.352855	0.0561596
69.35	-0.0356481	0.194991	0.0628772	0.0695948	0.00353811		0.30919	0.432347	-0.275244	0.416673	0.102063
69.4	0.0203322	0.14125	0.0360067	0.0953457	0.0460831		0.312549	0.436825	-0.249493	0.352855	0.0729536
69.45	0.071834	0.115499	0.0639968	0.0830301	-0.0322893		0.331583	0.384204	-0.275244	0.358453	0.0494419
69.5	0.0248106	0.160283	0.0807909	0.0572792	-0.018854		0.321506	0.406596	-0.323387	0.389802	0.0729536
69.55	0.0382459	0.131173	0.0192126	0.0942261	0.0158538		0.313669	0.412194	-0.276363	0.376367	0.122216
69.6	0.128934	0.11214	0.0326479	0.0438439	-0.013256		0.325984	0.404357	-0.236057	0.342779	0.0751929
69.65	0.0169734	0.136771	0.0572792	0.0763125	-0.0322893		0.334941	0.418912	-0.298755	0.431227	0.0841497
69.7	0.0494419	0.143489	0.0416047	0.0684752	-0.066997		0.287918	0.415553	-0.277483	0.421151	0.0830301
69.75	0.0953457	0.122216	0.0427243	0.0315282	-0.0255716		0.308071	0.415553	-0.220383	0.380845	0.060638
69.8	0.0528007	0.126695	0.0539204	0.0158538	-0.0446049		0.315908	0.455859	-0.243895	0.403237	0.0819105
[truncated: 604 more rows]

## Sheet: Fig6e
		S1 amplitude (mV)	CS number			N
x (mm)	y (mm)		Control	Light	%inhib
0.9	-2	0.535236	0.566197	0.475904	20.4924	6
0.9	-1	0.459479	0.505237	0.493363	3.96062	6
3.6	-1	1.94504	0.515668	0.0426537	90.9415	6
0.9	0	0.322529	0.538451	0.540318	1.68534	3
3.6	0	2.32168	0.459702	0.149825	67.0104	6

[truncated: 2 more sheets: Fig6bd,SupplFig6b, SupplFig6d]
